# Supplementary material for: Transcriptomics technologies
Source: PLoS Comput Biol. 2017 May 18;13(5):e1005457. doi: 10.1371/journal.pcbi.1005457 (PMC5436640; doi:10.1371/journal.pcbi.1005457)
Supplement: S1 Text — (XML) [file pcbi.1005457.s001.xml]

<mediawiki xmlns="http://www.mediawiki.org/xml/export-0.10/" xmlns:xsi="http://www.w3.org/2001/XMLSchema-instance" xsi:schemaLocation="http://www.mediawiki.org/xml/export-0.10/ http://www.mediawiki.org/xml/export-0.10.xsd" version="0.10" xml:lang="en">
  <siteinfo>
    <sitename>PLoSWiki</sitename>
    <dbname>wiki</dbname>
    <base>http://compbiolwiki.plos.org/wiki/Main_Page</base>
    <generator>MediaWiki 1.28.0</generator>
    <case>first-letter</case>
    <namespaces>
      <namespace key="-2" case="first-letter">Media</namespace>
      <namespace key="-1" case="first-letter">Special</namespace>
      <namespace key="0" case="first-letter" />
      <namespace key="1" case="first-letter">Talk</namespace>
      <namespace key="2" case="first-letter">User</namespace>
      <namespace key="3" case="first-letter">User talk</namespace>
      <namespace key="4" case="first-letter">PLoSWiki</namespace>
      <namespace key="5" case="first-letter">PLoSWiki talk</namespace>
      <namespace key="6" case="first-letter">File</namespace>
      <namespace key="7" case="first-letter">File talk</namespace>
      <namespace key="8" case="first-letter">MediaWiki</namespace>
      <namespace key="9" case="first-letter">MediaWiki talk</namespace>
      <namespace key="10" case="first-letter">Template</namespace>
      <namespace key="11" case="first-letter">Template talk</namespace>
      <namespace key="12" case="first-letter">Help</namespace>
      <namespace key="13" case="first-letter">Help talk</namespace>
      <namespace key="14" case="first-letter">Category</namespace>
      <namespace key="15" case="first-letter">Category talk</namespace>
    </namespaces>
  </siteinfo>
  <page>
    <title>Transcriptomics technologies</title>
    <ns>0</ns>
    <id>378</id>
    <revision>
      <id>5149</id>
      <timestamp>2016-07-21T23:47:04Z</timestamp>
      <contributor>
        <username>T Shafee</username>
        <id>80</id>
      </contributor>
      <comment>Creating page with abstract</comment>
      <model>wikitext</model>
      <format>text/x-wiki</format>
      <text xml:space="preserve" bytes="1372">'''Transcriptomics''' is the study of an organism’s transcriptome, the sum of all of its mRNA transcripts. The information content of an organism is recorded in the DNA of its genome and expressed through transcription. Here, mRNA serves as a transient intermediary molecule in the information network. A transcriptome captures a snapshot in time of the total transcripts present in a cell.
The first attempts to study the whole transcriptome began in the early 1990s and technological advances since the late 1990s have made transcriptomics a widespread discipline. Transcriptomics has been defined by repeated innovations that render previous methods obsolete. The two key contemporary techniques in the field are microarrays, which quantify a set of predetermined sequences, and RNA-seq, which uses high-throughput sequencing to read all sequences.
Measuring the expression of an organism’s genes in different tissues, conditions, or time points gives information on how genes are regulated and reveal details of an organism’s biology. It can also help to identify the functions of previously unannotated genes. Transcriptomic analysis has enabled the study of how gene expression changes, for example in human diseases. An analysis of gene expression in its entirety allows detection of broad coordinated trends that are not detectable with more targeted assays.</text>
      <sha1>3ps1xwbyxjhabg2g2rbllp547bre5y5</sha1>
    </revision>
    <revision>
      <id>5150</id>
      <parentid>5149</parentid>
      <timestamp>2016-07-22T00:00:32Z</timestamp>
      <contributor>
        <username>T Shafee</username>
        <id>80</id>
      </contributor>
      <comment>+ initial outline of sections</comment>
      <model>wikitext</model>
      <format>text/x-wiki</format>
      <text xml:space="preserve" bytes="3211">'''Transcriptomics''' is the study of an organism’s transcriptome, the sum of all of its mRNA transcripts. The information content of an organism is recorded in the DNA of its genome and expressed through transcription. Here, mRNA serves as a transient intermediary molecule in the information network. A transcriptome captures a snapshot in time of the total transcripts present in a cell.
The first attempts to study the whole transcriptome began in the early 1990s and technological advances since the late 1990s have made transcriptomics a widespread discipline. Transcriptomics has been defined by repeated innovations that render previous methods obsolete. The two key contemporary techniques in the field are microarrays, which quantify a set of predetermined sequences, and RNA-seq, which uses high-throughput sequencing to read all sequences.
Measuring the expression of an organism’s genes in different tissues, conditions, or time points gives information on how genes are regulated and reveal details of an organism’s biology. It can also help to identify the functions of previously unannotated genes. Transcriptomic analysis has enabled the study of how gene expression changes, for example in human diseases. An analysis of gene expression in its entirety allows detection of broad coordinated trends that are not detectable with more targeted assays.


== History ==
=== Before transcriptomics ===
Examples of big unanswered questions
=== Early attempts ===
=== History of the big developments in contemporary techniques ===
== Data gathering ==
=== Expressed Sequence Tags (1991) ===
https://en.wikipedia.org/wiki/Expressed_sequence_tag
=== Serial Analysis of Gene Expression (1995) ===
https://en.wikipedia.org/wiki/Serial_analysis_of_gene_expression
=== Microarrays (1994) ===
* Principles and advances
* Methods
** Oligoarrays (Nimblegen)
** Lithography (Affymetrix)
** Spotted 2-colour arrays cDNAs on glass slides
** Membrane arrays? Colony hybridisation?
=== RNA-seq (2005ish) ===
* Principles and advances
* Methods
** Pyrosequencing, Roche 454 (2005)
** Sequencing-by-synthesis, Solexa/Illumina  (2006)
** Sequencing-by-ligation, ABI SOLiD (2006)
** Ion-semiconductor sequencing, Ion Torrent (2010)
** Single-molecule sequencing, Pacific Biosciences RSII (2010)
** Nanopore sequencing, Oxford Nanopore (2015)
=== Others?  Pyrosequencing, any qPCR type method that counts? ===
=== Briefly compare and contrast methods ===
== Data analysis ==
=== Challenges ===
* Incomplete reference genomes
* De novo assembly
* Signal from noise in deep sequencing datasets, false positives
* RNA extraction, how to sample without influence
* Biological variation
=== Principles ===
* Population Statistics
* Sequence alignment
* Image processing
=== Annotation? ===
=== Interpretation? ===
* Transcriptional vs post-transcriptional regulation
* Pathway analysis

== Applications ==
=== Diagnostics/disease profiling ===
* Human and pathogen transcriptomes
=== Responses to environ ===
* Agriculture example?
=== Gene function annotation ===
=== Gene expression databases ===
* Gene Expression Omnibus (NCBI) 
* Sequence Read Archive (NCBI) 
* Array Express (EBI) 
* RefEx (DDBJ)
* Genevestigator</text>
      <sha1>aebb56mtnd5mys3le95opl1vfo3v7ix</sha1>
    </revision>
    <revision>
      <id>5151</id>
      <parentid>5150</parentid>
      <timestamp>2016-07-22T00:12:09Z</timestamp>
      <contributor>
        <username>T Shafee</username>
        <id>80</id>
      </contributor>
      <comment>+ reference section</comment>
      <model>wikitext</model>
      <format>text/x-wiki</format>
      <text xml:space="preserve" bytes="3453">'''Transcriptomics''' is the study of an organism’s transcriptome, the sum of all of its mRNA transcripts. The information content of an organism is recorded in the DNA of its genome and expressed through transcription. Here, mRNA serves as a transient intermediary molecule in the information network. A transcriptome captures a snapshot in time of the total transcripts present in a cell.
The first attempts to study the whole transcriptome began in the early 1990s and technological advances since the late 1990s have made transcriptomics a widespread discipline. Transcriptomics has been defined by repeated innovations that render previous methods obsolete. The two key contemporary techniques in the field are microarrays, which quantify a set of predetermined sequences, and RNA-seq, which uses high-throughput sequencing to read all sequences.
Measuring the expression of an organism’s genes in different tissues, conditions, or time points gives information on how genes are regulated and reveal details of an organism’s biology. It can also help to identify the functions of previously unannotated genes. Transcriptomic analysis has enabled the study of how gene expression changes, for example in human diseases. An analysis of gene expression in its entirety allows detection of broad coordinated trends that are not detectable with more targeted assays.


== History ==
=== Before transcriptomics ===
Examples of big unanswered questions
=== Early attempts ===
=== History of the big developments in contemporary techniques ===
== Data gathering ==
=== Expressed Sequence Tags (1991) ===
https://en.wikipedia.org/wiki/Expressed_sequence_tag
=== Serial Analysis of Gene Expression (1995) ===
https://en.wikipedia.org/wiki/Serial_analysis_of_gene_expression
=== Microarrays (1994) ===
* Principles and advances
* Methods
** Oligoarrays (Nimblegen)
** Lithography (Affymetrix)
** Spotted 2-colour arrays cDNAs on glass slides
** Membrane arrays? Colony hybridisation?
=== RNA-seq (2005ish) ===
* Principles and advances
* Methods
** Pyrosequencing, Roche 454 (2005)
** Sequencing-by-synthesis, Solexa/Illumina  (2006)
** Sequencing-by-ligation, ABI SOLiD (2006)
** Ion-semiconductor sequencing, Ion Torrent (2010)
** Single-molecule sequencing, Pacific Biosciences RSII (2010)
** Nanopore sequencing, Oxford Nanopore (2015)
=== Others?  Pyrosequencing, any qPCR type method that counts? ===
=== Briefly compare and contrast methods ===
== Data analysis ==
=== Challenges ===
* Incomplete reference genomes
* De novo assembly
* Signal from noise in deep sequencing datasets, false positives
* RNA extraction, how to sample without influence
* Biological variation
=== Principles ===
* Population Statistics
* Sequence alignment
* Image processing
=== Annotation? ===
=== Interpretation? ===
* Transcriptional vs post-transcriptional regulation
* Pathway analysis

== Applications ==
=== Diagnostics/disease profiling ===
* Human and pathogen transcriptomes
=== Responses to environ ===
* Agriculture example?
=== Gene function annotation ===
=== Gene expression databases ===
* Gene Expression Omnibus (NCBI) 
* Sequence Read Archive (NCBI) 
* Array Express (EBI) 
* RefEx (DDBJ)
* Genevestigator

==References==
&lt;references/&gt;
&lt;!---------------------------------------------

 References should be added inline
 using the following syntax:

 &lt;ref name=7020376&gt;{{cite pmid|7020376}}&lt;/ref&gt; 

----------------------------------------------&gt;</text>
      <sha1>fuqiu5xlln6kbb9fconekkz0dlwaxjc</sha1>
    </revision>
    <revision>
      <id>5154</id>
      <parentid>5151</parentid>
      <timestamp>2016-07-22T00:18:31Z</timestamp>
      <contributor>
        <username>T Shafee</username>
        <id>80</id>
      </contributor>
      <comment>reference format testing</comment>
      <model>wikitext</model>
      <format>text/x-wiki</format>
      <text xml:space="preserve" bytes="3537">'''Transcriptomics''' is the study of an organism’s transcriptome, the sum of all of its mRNA transcripts. The information content of an organism is recorded in the DNA of its genome and expressed through transcription. Here, mRNA serves as a transient intermediary molecule in the information network. A transcriptome captures a snapshot in time of the total transcripts present in a cell.
The first attempts to study the whole transcriptome began in the early 1990s and technological advances since the late 1990s have made transcriptomics a widespread discipline. Transcriptomics has been defined by repeated innovations that render previous methods obsolete. The two key contemporary techniques in the field are microarrays, which quantify a set of predetermined sequences, and RNA-seq, which uses high-throughput sequencing to read all sequences.
Measuring the expression of an organism’s genes in different tissues, conditions, or time points gives information on how genes are regulated and reveal details of an organism’s biology. It can also help to identify the functions of previously unannotated genes. Transcriptomic analysis has enabled the study of how gene expression changes, for example in human diseases. An analysis of gene expression in its entirety allows detection of broad coordinated trends that are not detectable with more targeted assays.


== History ==
=== Before transcriptomics ===
Examples of big unanswered questions
=== Early attempts ===
=== History of the big developments in contemporary techniques ===
== Data gathering ==
=== Expressed Sequence Tags (1991) ===
https://en.wikipedia.org/wiki/Expressed_sequence_tag
=== Serial Analysis of Gene Expression (1995) ===
https://en.wikipedia.org/wiki/Serial_analysis_of_gene_expression
=== Microarrays (1994) ===
* Principles and advances
* Methods
** Oligoarrays (Nimblegen)
** Lithography (Affymetrix)
** Spotted 2-colour arrays cDNAs on glass slides
** Membrane arrays? Colony hybridisation?
=== RNA-seq (2005ish) ===
* Principles and advances
* Methods
** Pyrosequencing, Roche 454 (2005)
** Sequencing-by-synthesis, Solexa/Illumina  (2006)
** Sequencing-by-ligation, ABI SOLiD (2006)
** Ion-semiconductor sequencing, Ion Torrent (2010)
** Single-molecule sequencing, Pacific Biosciences RSII (2010)
** Nanopore sequencing, Oxford Nanopore (2015)
=== Others?  Pyrosequencing, any qPCR type method that counts? ===
=== Briefly compare and contrast methods ===
== Data analysis ==
=== Challenges ===
* Incomplete reference genomes
* De novo assembly
* Signal from noise in deep sequencing datasets, false positives
* RNA extraction, how to sample without influence
* Biological variation
=== Principles ===
* Population Statistics
* Sequence alignment
* Image processing
=== Annotation? ===
=== Interpretation? ===
* Transcriptional vs post-transcriptional regulation
* Pathway analysis

== Applications ==
=== Diagnostics/disease profiling ===
* Human and pathogen transcriptomes
=== Responses to environ ===
* Agriculture example?
=== Gene function annotation ===
=== Gene expression databases ===
* Gene Expression Omnibus (NCBI) 
* Sequence Read Archive (NCBI) 
* Array Express (EBI) 
* RefEx (DDBJ)
* Genevestigator

==test==
&lt;ref&gt;{{cite pmid|7020376}}&lt;/ref&gt;
&lt;ref&gt;{{cite doi|10.1002/bip.20900}}&lt;/ref&gt;

==References==
&lt;references/&gt;
&lt;!---------------------------------------------

 References should be added inline
 using the following syntax:

 &lt;ref name=7020376&gt;{{cite pmid|7020376}}&lt;/ref&gt; 

----------------------------------------------&gt;</text>
      <sha1>av5765zmofz4xia2q2ursv3iejdu2hc</sha1>
    </revision>
    <revision>
      <id>5155</id>
      <parentid>5154</parentid>
      <timestamp>2016-07-22T01:23:53Z</timestamp>
      <contributor>
        <username>T Shafee</username>
        <id>80</id>
      </contributor>
      <comment>refs</comment>
      <model>wikitext</model>
      <format>text/x-wiki</format>
      <text xml:space="preserve" bytes="3572">'''Transcriptomics''' is the study of an organism’s transcriptome, the sum of all of its mRNA transcripts. The information content of an organism is recorded in the DNA of its genome and expressed through transcription. Here, mRNA serves as a transient intermediary molecule in the information network. A transcriptome captures a snapshot in time of the total transcripts present in a cell.
The first attempts to study the whole transcriptome began in the early 1990s and technological advances since the late 1990s have made transcriptomics a widespread discipline. Transcriptomics has been defined by repeated innovations that render previous methods obsolete. The two key contemporary techniques in the field are microarrays, which quantify a set of predetermined sequences, and RNA-seq, which uses high-throughput sequencing to read all sequences.
Measuring the expression of an organism’s genes in different tissues, conditions, or time points gives information on how genes are regulated and reveal details of an organism’s biology. It can also help to identify the functions of previously unannotated genes. Transcriptomic analysis has enabled the study of how gene expression changes, for example in human diseases. An analysis of gene expression in its entirety allows detection of broad coordinated trends that are not detectable with more targeted assays.


== History ==
=== Before transcriptomics ===
Examples of big unanswered questions
=== Early attempts ===
=== History of the big developments in contemporary techniques ===
== Data gathering ==
=== Expressed Sequence Tags (1991) ===
https://en.wikipedia.org/wiki/Expressed_sequence_tag
=== Serial Analysis of Gene Expression (1995) ===
https://en.wikipedia.org/wiki/Serial_analysis_of_gene_expression
=== Microarrays (1994) ===
* Principles and advances
* Methods
** Oligoarrays (Nimblegen)
** Lithography (Affymetrix)
** Spotted 2-colour arrays cDNAs on glass slides
** Membrane arrays? Colony hybridisation?
=== RNA-seq (2005ish) ===
* Principles and advances
* Methods
** Pyrosequencing, Roche 454 (2005)
** Sequencing-by-synthesis, Solexa/Illumina  (2006)
** Sequencing-by-ligation, ABI SOLiD (2006)
** Ion-semiconductor sequencing, Ion Torrent (2010)
** Single-molecule sequencing, Pacific Biosciences RSII (2010)
** Nanopore sequencing, Oxford Nanopore (2015)
=== Others?  Pyrosequencing, any qPCR type method that counts? ===
=== Briefly compare and contrast methods ===
== Data analysis ==
=== Challenges ===
* Incomplete reference genomes
* De novo assembly
* Signal from noise in deep sequencing datasets, false positives
* RNA extraction, how to sample without influence
* Biological variation
=== Principles ===
* Population Statistics
* Sequence alignment
* Image processing
=== Annotation? ===
=== Interpretation? ===
* Transcriptional vs post-transcriptional regulation
* Pathway analysis

== Applications ==
=== Diagnostics/disease profiling ===
* Human and pathogen transcriptomes
=== Responses to environ ===
* Agriculture example?
=== Gene function annotation ===
=== Gene expression databases ===
* Gene Expression Omnibus (NCBI) 
* Sequence Read Archive (NCBI) 
* Array Express (EBI) 
* RefEx (DDBJ)
* Genevestigator

==test==
&lt;ref&gt;{{cite pmid|7020376}}&lt;/ref&gt;
&lt;ref&gt;{{cite doi|10.1002/bip.20900}}&lt;/ref&gt;

==References==
&lt;references/&gt;
&lt;!---------------------------------------------

 References should be added inline
 using the following syntax:

 &lt;ref name=#7020376&gt;{{cite pmid|7020376}}&lt;/ref&gt;

 &lt;ref name=#7020376 /&gt; for re-use

----------------------------------------------&gt;</text>
      <sha1>njqom8j94clo3p6xj1l7d5txaqddmcw</sha1>
    </revision>
    <revision>
      <id>5156</id>
      <parentid>5155</parentid>
      <timestamp>2016-07-22T02:59:49Z</timestamp>
      <contributor>
        <username>T Shafee</username>
        <id>80</id>
      </contributor>
      <comment>rm test</comment>
      <model>wikitext</model>
      <format>text/x-wiki</format>
      <text xml:space="preserve" bytes="3487">'''Transcriptomics''' is the study of an organism’s transcriptome, the sum of all of its mRNA transcripts. The information content of an organism is recorded in the DNA of its genome and expressed through transcription. Here, mRNA serves as a transient intermediary molecule in the information network. A transcriptome captures a snapshot in time of the total transcripts present in a cell.
The first attempts to study the whole transcriptome began in the early 1990s and technological advances since the late 1990s have made transcriptomics a widespread discipline. Transcriptomics has been defined by repeated innovations that render previous methods obsolete. The two key contemporary techniques in the field are microarrays, which quantify a set of predetermined sequences, and RNA-seq, which uses high-throughput sequencing to read all sequences.
Measuring the expression of an organism’s genes in different tissues, conditions, or time points gives information on how genes are regulated and reveal details of an organism’s biology. It can also help to identify the functions of previously unannotated genes. Transcriptomic analysis has enabled the study of how gene expression changes, for example in human diseases. An analysis of gene expression in its entirety allows detection of broad coordinated trends that are not detectable with more targeted assays.


== History ==
=== Before transcriptomics ===
Examples of big unanswered questions
=== Early attempts ===
=== History of the big developments in contemporary techniques ===
== Data gathering ==
=== Expressed Sequence Tags (1991) ===
https://en.wikipedia.org/wiki/Expressed_sequence_tag
=== Serial Analysis of Gene Expression (1995) ===
https://en.wikipedia.org/wiki/Serial_analysis_of_gene_expression
=== Microarrays (1994) ===
* Principles and advances
* Methods
** Oligoarrays (Nimblegen)
** Lithography (Affymetrix)
** Spotted 2-colour arrays cDNAs on glass slides
** Membrane arrays? Colony hybridisation?
=== RNA-seq (2005ish) ===
* Principles and advances
* Methods
** Pyrosequencing, Roche 454 (2005)
** Sequencing-by-synthesis, Solexa/Illumina  (2006)
** Sequencing-by-ligation, ABI SOLiD (2006)
** Ion-semiconductor sequencing, Ion Torrent (2010)
** Single-molecule sequencing, Pacific Biosciences RSII (2010)
** Nanopore sequencing, Oxford Nanopore (2015)
=== Others?  Pyrosequencing, any qPCR type method that counts? ===
=== Briefly compare and contrast methods ===
== Data analysis ==
=== Challenges ===
* Incomplete reference genomes
* De novo assembly
* Signal from noise in deep sequencing datasets, false positives
* RNA extraction, how to sample without influence
* Biological variation
=== Principles ===
* Population Statistics
* Sequence alignment
* Image processing
=== Annotation? ===
=== Interpretation? ===
* Transcriptional vs post-transcriptional regulation
* Pathway analysis

== Applications ==
=== Diagnostics/disease profiling ===
* Human and pathogen transcriptomes
=== Responses to environ ===
* Agriculture example?
=== Gene function annotation ===
=== Gene expression databases ===
* Gene Expression Omnibus (NCBI) 
* Sequence Read Archive (NCBI) 
* Array Express (EBI) 
* RefEx (DDBJ)
* Genevestigator

==References==
&lt;references/&gt;
&lt;!---------------------------------------------

 References should be added inline
 using the following syntax:

 &lt;ref name=#7020376&gt;{{cite pmid|7020376}}&lt;/ref&gt;

 &lt;ref name=#7020376 /&gt; for re-use

----------------------------------------------&gt;</text>
      <sha1>91knj11ukv9vrqlfpgri24c78vkxffm</sha1>
    </revision>
    <revision>
      <id>5178</id>
      <parentid>5156</parentid>
      <timestamp>2016-07-22T09:10:56Z</timestamp>
      <contributor>
        <username>Spencer Bliven</username>
        <id>1</id>
      </contributor>
      <comment>Add stub author &amp; category</comment>
      <model>wikitext</model>
      <format>text/x-wiki</format>
      <text xml:space="preserve" bytes="3682">{{author
|first1=T
|last1=Shafee
|department1=Department
|institution1=[[WP:University|University]]
|address1=Address
|username1=User:T Shafee
}}

'''Transcriptomics''' is the study of an organism’s transcriptome, the sum of all of its mRNA transcripts. The information content of an organism is recorded in the DNA of its genome and expressed through transcription. Here, mRNA serves as a transient intermediary molecule in the information network. A transcriptome captures a snapshot in time of the total transcripts present in a cell.
The first attempts to study the whole transcriptome began in the early 1990s and technological advances since the late 1990s have made transcriptomics a widespread discipline. Transcriptomics has been defined by repeated innovations that render previous methods obsolete. The two key contemporary techniques in the field are microarrays, which quantify a set of predetermined sequences, and RNA-seq, which uses high-throughput sequencing to read all sequences.
Measuring the expression of an organism’s genes in different tissues, conditions, or time points gives information on how genes are regulated and reveal details of an organism’s biology. It can also help to identify the functions of previously unannotated genes. Transcriptomic analysis has enabled the study of how gene expression changes, for example in human diseases. An analysis of gene expression in its entirety allows detection of broad coordinated trends that are not detectable with more targeted assays.


== History ==
=== Before transcriptomics ===
Examples of big unanswered questions
=== Early attempts ===
=== History of the big developments in contemporary techniques ===
== Data gathering ==
=== Expressed Sequence Tags (1991) ===
https://en.wikipedia.org/wiki/Expressed_sequence_tag
=== Serial Analysis of Gene Expression (1995) ===
https://en.wikipedia.org/wiki/Serial_analysis_of_gene_expression
=== Microarrays (1994) ===
* Principles and advances
* Methods
** Oligoarrays (Nimblegen)
** Lithography (Affymetrix)
** Spotted 2-colour arrays cDNAs on glass slides
** Membrane arrays? Colony hybridisation?
=== RNA-seq (2005ish) ===
* Principles and advances
* Methods
** Pyrosequencing, Roche 454 (2005)
** Sequencing-by-synthesis, Solexa/Illumina  (2006)
** Sequencing-by-ligation, ABI SOLiD (2006)
** Ion-semiconductor sequencing, Ion Torrent (2010)
** Single-molecule sequencing, Pacific Biosciences RSII (2010)
** Nanopore sequencing, Oxford Nanopore (2015)
=== Others?  Pyrosequencing, any qPCR type method that counts? ===
=== Briefly compare and contrast methods ===
== Data analysis ==
=== Challenges ===
* Incomplete reference genomes
* De novo assembly
* Signal from noise in deep sequencing datasets, false positives
* RNA extraction, how to sample without influence
* Biological variation
=== Principles ===
* Population Statistics
* Sequence alignment
* Image processing
=== Annotation? ===
=== Interpretation? ===
* Transcriptional vs post-transcriptional regulation
* Pathway analysis

== Applications ==
=== Diagnostics/disease profiling ===
* Human and pathogen transcriptomes
=== Responses to environ ===
* Agriculture example?
=== Gene function annotation ===
=== Gene expression databases ===
* Gene Expression Omnibus (NCBI) 
* Sequence Read Archive (NCBI) 
* Array Express (EBI) 
* RefEx (DDBJ)
* Genevestigator

==References==
&lt;references/&gt;
&lt;!---------------------------------------------

 References should be added inline
 using the following syntax:

 &lt;ref name=#7020376&gt;{{cite pmid|7020376}}&lt;/ref&gt;

 &lt;ref name=#7020376 /&gt; for re-use

----------------------------------------------&gt;

[[Category:PLoS Computational Biology drafts]]</text>
      <sha1>q4jhmtnekhqm4xva5jkpcja0yppmqbv</sha1>
    </revision>
    <revision>
      <id>5193</id>
      <parentid>5178</parentid>
      <timestamp>2016-07-25T04:59:54Z</timestamp>
      <contributor>
        <username>T Shafee</username>
        <id>80</id>
      </contributor>
      <comment>author info</comment>
      <model>wikitext</model>
      <format>text/x-wiki</format>
      <text xml:space="preserve" bytes="3754">{{author
|first1       = Thomas
|last1        = Shafee
|department1  = La Trobe Institute for Molecular Science
|institution1 = La Trobe University
|address1     = Melbourne, Australia
|username1    = User:T Shafee
}}

'''Transcriptomics''' is the study of an organism’s transcriptome, the sum of all of its mRNA transcripts. The information content of an organism is recorded in the DNA of its genome and expressed through transcription. Here, mRNA serves as a transient intermediary molecule in the information network. A transcriptome captures a snapshot in time of the total transcripts present in a cell.
The first attempts to study the whole transcriptome began in the early 1990s and technological advances since the late 1990s have made transcriptomics a widespread discipline. Transcriptomics has been defined by repeated innovations that render previous methods obsolete. The two key contemporary techniques in the field are microarrays, which quantify a set of predetermined sequences, and RNA-seq, which uses high-throughput sequencing to read all sequences.
Measuring the expression of an organism’s genes in different tissues, conditions, or time points gives information on how genes are regulated and reveal details of an organism’s biology. It can also help to identify the functions of previously unannotated genes. Transcriptomic analysis has enabled the study of how gene expression changes, for example in human diseases. An analysis of gene expression in its entirety allows detection of broad coordinated trends that are not detectable with more targeted assays.


== History ==
=== Before transcriptomics ===
Examples of big unanswered questions
=== Early attempts ===
=== History of the big developments in contemporary techniques ===
== Data gathering ==
=== Expressed Sequence Tags (1991) ===
https://en.wikipedia.org/wiki/Expressed_sequence_tag
=== Serial Analysis of Gene Expression (1995) ===
https://en.wikipedia.org/wiki/Serial_analysis_of_gene_expression
=== Microarrays (1994) ===
* Principles and advances
* Methods
** Oligoarrays (Nimblegen)
** Lithography (Affymetrix)
** Spotted 2-colour arrays cDNAs on glass slides
** Membrane arrays? Colony hybridisation?
=== RNA-seq (2005ish) ===
* Principles and advances
* Methods
** Pyrosequencing, Roche 454 (2005)
** Sequencing-by-synthesis, Solexa/Illumina  (2006)
** Sequencing-by-ligation, ABI SOLiD (2006)
** Ion-semiconductor sequencing, Ion Torrent (2010)
** Single-molecule sequencing, Pacific Biosciences RSII (2010)
** Nanopore sequencing, Oxford Nanopore (2015)
=== Others?  Pyrosequencing, any qPCR type method that counts? ===
=== Briefly compare and contrast methods ===
== Data analysis ==
=== Challenges ===
* Incomplete reference genomes
* De novo assembly
* Signal from noise in deep sequencing datasets, false positives
* RNA extraction, how to sample without influence
* Biological variation
=== Principles ===
* Population Statistics
* Sequence alignment
* Image processing
=== Annotation? ===
=== Interpretation? ===
* Transcriptional vs post-transcriptional regulation
* Pathway analysis

== Applications ==
=== Diagnostics/disease profiling ===
* Human and pathogen transcriptomes
=== Responses to environ ===
* Agriculture example?
=== Gene function annotation ===
=== Gene expression databases ===
* Gene Expression Omnibus (NCBI) 
* Sequence Read Archive (NCBI) 
* Array Express (EBI) 
* RefEx (DDBJ)
* Genevestigator

==References==
&lt;references/&gt;
&lt;!---------------------------------------------

 References should be added inline
 using the following syntax:

 &lt;ref name=#7020376&gt;{{cite pmid|7020376}}&lt;/ref&gt;

 &lt;ref name=#7020376 /&gt; for re-use

----------------------------------------------&gt;

[[Category:PLoS Computational Biology drafts]]</text>
      <sha1>faunj5ve2zj0dy88ecti4khbeakqumo</sha1>
    </revision>
    <revision>
      <id>5194</id>
      <parentid>5193</parentid>
      <timestamp>2016-07-25T05:02:56Z</timestamp>
      <contributor>
        <username>T Shafee</username>
        <id>80</id>
      </contributor>
      <comment>author info</comment>
      <model>wikitext</model>
      <format>text/x-wiki</format>
      <text xml:space="preserve" bytes="3961">{{author
|first1       = Rohan
|last1        = Lowe
|username1    = User:Rohan_Lowe
|department1  = La Trobe Institute for Molecular Science
|institution1 = La Trobe University
|address1     = Melbourne, Australia

|first2       = Thomas
|last2        = Shafee
|username2    = User:T Shafee
|department2  = La Trobe Institute for Molecular Science
|institution2 = La Trobe University
|address2     = Melbourne, Australia
}}


'''Transcriptomics''' is the study of an organism’s transcriptome, the sum of all of its mRNA transcripts. The information content of an organism is recorded in the DNA of its genome and expressed through transcription. Here, mRNA serves as a transient intermediary molecule in the information network. A transcriptome captures a snapshot in time of the total transcripts present in a cell.
The first attempts to study the whole transcriptome began in the early 1990s and technological advances since the late 1990s have made transcriptomics a widespread discipline. Transcriptomics has been defined by repeated innovations that render previous methods obsolete. The two key contemporary techniques in the field are microarrays, which quantify a set of predetermined sequences, and RNA-seq, which uses high-throughput sequencing to read all sequences.
Measuring the expression of an organism’s genes in different tissues, conditions, or time points gives information on how genes are regulated and reveal details of an organism’s biology. It can also help to identify the functions of previously unannotated genes. Transcriptomic analysis has enabled the study of how gene expression changes, for example in human diseases. An analysis of gene expression in its entirety allows detection of broad coordinated trends that are not detectable with more targeted assays.


== History ==
=== Before transcriptomics ===
Examples of big unanswered questions
=== Early attempts ===
=== History of the big developments in contemporary techniques ===
== Data gathering ==
=== Expressed Sequence Tags (1991) ===
https://en.wikipedia.org/wiki/Expressed_sequence_tag
=== Serial Analysis of Gene Expression (1995) ===
https://en.wikipedia.org/wiki/Serial_analysis_of_gene_expression
=== Microarrays (1994) ===
* Principles and advances
* Methods
** Oligoarrays (Nimblegen)
** Lithography (Affymetrix)
** Spotted 2-colour arrays cDNAs on glass slides
** Membrane arrays? Colony hybridisation?
=== RNA-seq (2005ish) ===
* Principles and advances
* Methods
** Pyrosequencing, Roche 454 (2005)
** Sequencing-by-synthesis, Solexa/Illumina  (2006)
** Sequencing-by-ligation, ABI SOLiD (2006)
** Ion-semiconductor sequencing, Ion Torrent (2010)
** Single-molecule sequencing, Pacific Biosciences RSII (2010)
** Nanopore sequencing, Oxford Nanopore (2015)
=== Others?  Pyrosequencing, any qPCR type method that counts? ===
=== Briefly compare and contrast methods ===
== Data analysis ==
=== Challenges ===
* Incomplete reference genomes
* De novo assembly
* Signal from noise in deep sequencing datasets, false positives
* RNA extraction, how to sample without influence
* Biological variation
=== Principles ===
* Population Statistics
* Sequence alignment
* Image processing
=== Annotation? ===
=== Interpretation? ===
* Transcriptional vs post-transcriptional regulation
* Pathway analysis

== Applications ==
=== Diagnostics/disease profiling ===
* Human and pathogen transcriptomes
=== Responses to environ ===
* Agriculture example?
=== Gene function annotation ===
=== Gene expression databases ===
* Gene Expression Omnibus (NCBI) 
* Sequence Read Archive (NCBI) 
* Array Express (EBI) 
* RefEx (DDBJ)
* Genevestigator

==References==
&lt;references/&gt;
&lt;!---------------------------------------------

 References should be added inline
 using the following syntax:

 &lt;ref name=#7020376&gt;{{cite pmid|7020376}}&lt;/ref&gt;

 &lt;ref name=#7020376 /&gt; for re-use

----------------------------------------------&gt;

[[Category:PLoS Computational Biology drafts]]</text>
      <sha1>e4hzlqncinaxpqjsjv9f72o8z6gegg2</sha1>
    </revision>
    <revision>
      <id>5199</id>
      <parentid>5194</parentid>
      <timestamp>2016-07-26T00:41:32Z</timestamp>
      <contributor>
        <username>T Shafee</username>
        <id>80</id>
      </contributor>
      <comment>+ orcids</comment>
      <model>wikitext</model>
      <format>text/x-wiki</format>
      <text xml:space="preserve" bytes="4017">{{author
|first1       = Rohan
|last1        = Lowe
|username1    = User:Rohan_Lowe
|department1  = La Trobe Institute for Molecular Science
|institution1 = La Trobe University
|address1     = Melbourne, Australia
|orcid1       = 123

|first2       = Thomas
|last2        = Shafee
|username2    = User:T Shafee
|department2  = La Trobe Institute for Molecular Science
|institution2 = La Trobe University
|address2     = Melbourne, Australia
|orcid2       = 0000-0002-2298-7593
}}


'''Transcriptomics''' is the study of an organism’s transcriptome, the sum of all of its mRNA transcripts. The information content of an organism is recorded in the DNA of its genome and expressed through transcription. Here, mRNA serves as a transient intermediary molecule in the information network. A transcriptome captures a snapshot in time of the total transcripts present in a cell.
The first attempts to study the whole transcriptome began in the early 1990s and technological advances since the late 1990s have made transcriptomics a widespread discipline. Transcriptomics has been defined by repeated innovations that render previous methods obsolete. The two key contemporary techniques in the field are microarrays, which quantify a set of predetermined sequences, and RNA-seq, which uses high-throughput sequencing to read all sequences.
Measuring the expression of an organism’s genes in different tissues, conditions, or time points gives information on how genes are regulated and reveal details of an organism’s biology. It can also help to identify the functions of previously unannotated genes. Transcriptomic analysis has enabled the study of how gene expression changes, for example in human diseases. An analysis of gene expression in its entirety allows detection of broad coordinated trends that are not detectable with more targeted assays.


== History ==
=== Before transcriptomics ===
Examples of big unanswered questions
=== Early attempts ===
=== History of the big developments in contemporary techniques ===
== Data gathering ==
=== Expressed Sequence Tags (1991) ===
https://en.wikipedia.org/wiki/Expressed_sequence_tag
=== Serial Analysis of Gene Expression (1995) ===
https://en.wikipedia.org/wiki/Serial_analysis_of_gene_expression
=== Microarrays (1994) ===
* Principles and advances
* Methods
** Oligoarrays (Nimblegen)
** Lithography (Affymetrix)
** Spotted 2-colour arrays cDNAs on glass slides
** Membrane arrays? Colony hybridisation?
=== RNA-seq (2005ish) ===
* Principles and advances
* Methods
** Pyrosequencing, Roche 454 (2005)
** Sequencing-by-synthesis, Solexa/Illumina  (2006)
** Sequencing-by-ligation, ABI SOLiD (2006)
** Ion-semiconductor sequencing, Ion Torrent (2010)
** Single-molecule sequencing, Pacific Biosciences RSII (2010)
** Nanopore sequencing, Oxford Nanopore (2015)
=== Others?  Pyrosequencing, any qPCR type method that counts? ===
=== Briefly compare and contrast methods ===
== Data analysis ==
=== Challenges ===
* Incomplete reference genomes
* De novo assembly
* Signal from noise in deep sequencing datasets, false positives
* RNA extraction, how to sample without influence
* Biological variation
=== Principles ===
* Population Statistics
* Sequence alignment
* Image processing
=== Annotation? ===
=== Interpretation? ===
* Transcriptional vs post-transcriptional regulation
* Pathway analysis

== Applications ==
=== Diagnostics/disease profiling ===
* Human and pathogen transcriptomes
=== Responses to environ ===
* Agriculture example?
=== Gene function annotation ===
=== Gene expression databases ===
* Gene Expression Omnibus (NCBI) 
* Sequence Read Archive (NCBI) 
* Array Express (EBI) 
* RefEx (DDBJ)
* Genevestigator

==References==
&lt;references/&gt;
&lt;!---------------------------------------------

 References should be added inline
 using the following syntax:

 &lt;ref name=#7020376&gt;{{cite pmid|7020376}}&lt;/ref&gt;

 &lt;ref name=#7020376 /&gt; for re-use

----------------------------------------------&gt;

[[Category:PLoS Computational Biology drafts]]</text>
      <sha1>iwhke9sggp5nomeswfyukae0p95ywv6</sha1>
    </revision>
    <revision>
      <id>5200</id>
      <parentid>5199</parentid>
      <timestamp>2016-07-26T00:42:51Z</timestamp>
      <contributor>
        <username>T Shafee</username>
        <id>80</id>
      </contributor>
      <comment>+ orcids</comment>
      <model>wikitext</model>
      <format>text/x-wiki</format>
      <text xml:space="preserve" bytes="4033">{{author
|first1       = Rohan
|last1        = Lowe
|username1    = User:Rohan_Lowe
|department1  = La Trobe Institute for Molecular Science
|institution1 = La Trobe University
|address1     = Melbourne, Australia
|orcid1       = 0000-0003-0653-9704

|first2       = Thomas
|last2        = Shafee
|username2    = User:T Shafee
|department2  = La Trobe Institute for Molecular Science
|institution2 = La Trobe University
|address2     = Melbourne, Australia
|orcid2       = 0000-0002-2298-7593
}}


'''Transcriptomics''' is the study of an organism’s transcriptome, the sum of all of its mRNA transcripts. The information content of an organism is recorded in the DNA of its genome and expressed through transcription. Here, mRNA serves as a transient intermediary molecule in the information network. A transcriptome captures a snapshot in time of the total transcripts present in a cell.
The first attempts to study the whole transcriptome began in the early 1990s and technological advances since the late 1990s have made transcriptomics a widespread discipline. Transcriptomics has been defined by repeated innovations that render previous methods obsolete. The two key contemporary techniques in the field are microarrays, which quantify a set of predetermined sequences, and RNA-seq, which uses high-throughput sequencing to read all sequences.
Measuring the expression of an organism’s genes in different tissues, conditions, or time points gives information on how genes are regulated and reveal details of an organism’s biology. It can also help to identify the functions of previously unannotated genes. Transcriptomic analysis has enabled the study of how gene expression changes, for example in human diseases. An analysis of gene expression in its entirety allows detection of broad coordinated trends that are not detectable with more targeted assays.


== History ==
=== Before transcriptomics ===
Examples of big unanswered questions
=== Early attempts ===
=== History of the big developments in contemporary techniques ===
== Data gathering ==
=== Expressed Sequence Tags (1991) ===
https://en.wikipedia.org/wiki/Expressed_sequence_tag
=== Serial Analysis of Gene Expression (1995) ===
https://en.wikipedia.org/wiki/Serial_analysis_of_gene_expression
=== Microarrays (1994) ===
* Principles and advances
* Methods
** Oligoarrays (Nimblegen)
** Lithography (Affymetrix)
** Spotted 2-colour arrays cDNAs on glass slides
** Membrane arrays? Colony hybridisation?
=== RNA-seq (2005ish) ===
* Principles and advances
* Methods
** Pyrosequencing, Roche 454 (2005)
** Sequencing-by-synthesis, Solexa/Illumina  (2006)
** Sequencing-by-ligation, ABI SOLiD (2006)
** Ion-semiconductor sequencing, Ion Torrent (2010)
** Single-molecule sequencing, Pacific Biosciences RSII (2010)
** Nanopore sequencing, Oxford Nanopore (2015)
=== Others?  Pyrosequencing, any qPCR type method that counts? ===
=== Briefly compare and contrast methods ===
== Data analysis ==
=== Challenges ===
* Incomplete reference genomes
* De novo assembly
* Signal from noise in deep sequencing datasets, false positives
* RNA extraction, how to sample without influence
* Biological variation
=== Principles ===
* Population Statistics
* Sequence alignment
* Image processing
=== Annotation? ===
=== Interpretation? ===
* Transcriptional vs post-transcriptional regulation
* Pathway analysis

== Applications ==
=== Diagnostics/disease profiling ===
* Human and pathogen transcriptomes
=== Responses to environ ===
* Agriculture example?
=== Gene function annotation ===
=== Gene expression databases ===
* Gene Expression Omnibus (NCBI) 
* Sequence Read Archive (NCBI) 
* Array Express (EBI) 
* RefEx (DDBJ)
* Genevestigator

==References==
&lt;references/&gt;
&lt;!---------------------------------------------

 References should be added inline
 using the following syntax:

 &lt;ref name=#7020376&gt;{{cite pmid|7020376}}&lt;/ref&gt;

 &lt;ref name=#7020376 /&gt; for re-use

----------------------------------------------&gt;

[[Category:PLoS Computational Biology drafts]]</text>
      <sha1>cs9dk253dm6xr1h631knrkkxt2jb4bi</sha1>
    </revision>
    <revision>
      <id>5204</id>
      <parentid>5200</parentid>
      <timestamp>2016-09-13T04:52:48Z</timestamp>
      <contributor>
        <username>T Shafee</username>
        <id>80</id>
      </contributor>
      <comment>+ authors</comment>
      <model>wikitext</model>
      <format>text/x-wiki</format>
      <text xml:space="preserve" bytes="4655">{{author
|first1       = Rohan
|last1        = Lowe
|username1    = User:Rohan_Lowe
|department1  = La Trobe Institute for Molecular Science
|institution1 = La Trobe University
|address1     = Melbourne, Australia
|orcid1       = 0000-0003-0653-9704

|first2       = Neil 
|last2        = Shirley 
|username2    = 
|department2  = ARC Centre of Excellence in Plant Cell Walls
|institution2 = University of Adelaide
|address2     = Adelaide, Australia
|orcid2       =

|first3       = Mark
|last3        = Bleackley
|username3    = 
|department3  = La Trobe Institute for Molecular Science
|institution3 = La Trobe University
|address3     = Melbourne, Australia
|orcid3       = 

|first4       = Stephen
|last4        = Dolan
|username4    = 
|department4  = Department of Biochemistry
|institution4 = University of Cambridge
|address4     = Cambridge, UK
|orcid4       =

|first5       = Thomas
|last5        = Shafee
|username5    = User:T Shafee
|department5  = La Trobe Institute for Molecular Science
|institution5 = La Trobe University
|address5     = Melbourne, Australia
|orcid5       = 0000-0002-2298-7593
}}


'''Transcriptomics''' is the study of an organism’s transcriptome, the sum of all of its mRNA transcripts. The information content of an organism is recorded in the DNA of its genome and expressed through transcription. Here, mRNA serves as a transient intermediary molecule in the information network. A transcriptome captures a snapshot in time of the total transcripts present in a cell.
The first attempts to study the whole transcriptome began in the early 1990s and technological advances since the late 1990s have made transcriptomics a widespread discipline. Transcriptomics has been defined by repeated innovations that render previous methods obsolete. The two key contemporary techniques in the field are microarrays, which quantify a set of predetermined sequences, and RNA-seq, which uses high-throughput sequencing to read all sequences.
Measuring the expression of an organism’s genes in different tissues, conditions, or time points gives information on how genes are regulated and reveal details of an organism’s biology. It can also help to identify the functions of previously unannotated genes. Transcriptomic analysis has enabled the study of how gene expression changes, for example in human diseases. An analysis of gene expression in its entirety allows detection of broad coordinated trends that are not detectable with more targeted assays.


== History ==
=== Before transcriptomics ===
Examples of big unanswered questions
=== Early attempts ===
=== History of the big developments in contemporary techniques ===
== Data gathering ==
=== Expressed Sequence Tags (1991) ===
https://en.wikipedia.org/wiki/Expressed_sequence_tag
=== Serial Analysis of Gene Expression (1995) ===
https://en.wikipedia.org/wiki/Serial_analysis_of_gene_expression
=== Microarrays (1994) ===
* Principles and advances
* Methods
** Oligoarrays (Nimblegen)
** Lithography (Affymetrix)
** Spotted 2-colour arrays cDNAs on glass slides
** Membrane arrays? Colony hybridisation?
=== RNA-seq (2005ish) ===
* Principles and advances
* Methods
** Pyrosequencing, Roche 454 (2005)
** Sequencing-by-synthesis, Solexa/Illumina  (2006)
** Sequencing-by-ligation, ABI SOLiD (2006)
** Ion-semiconductor sequencing, Ion Torrent (2010)
** Single-molecule sequencing, Pacific Biosciences RSII (2010)
** Nanopore sequencing, Oxford Nanopore (2015)
=== Others?  Pyrosequencing, any qPCR type method that counts? ===
=== Briefly compare and contrast methods ===
== Data analysis ==
=== Challenges ===
* Incomplete reference genomes
* De novo assembly
* Signal from noise in deep sequencing datasets, false positives
* RNA extraction, how to sample without influence
* Biological variation
=== Principles ===
* Population Statistics
* Sequence alignment
* Image processing
=== Annotation? ===
=== Interpretation? ===
* Transcriptional vs post-transcriptional regulation
* Pathway analysis

== Applications ==
=== Diagnostics/disease profiling ===
* Human and pathogen transcriptomes
=== Responses to environ ===
* Agriculture example?
=== Gene function annotation ===
=== Gene expression databases ===
* Gene Expression Omnibus (NCBI) 
* Sequence Read Archive (NCBI) 
* Array Express (EBI) 
* RefEx (DDBJ)
* Genevestigator

==References==
&lt;references/&gt;
&lt;!---------------------------------------------

 References should be added inline
 using the following syntax:

 &lt;ref name=#7020376&gt;{{cite pmid|7020376}}&lt;/ref&gt;

 &lt;ref name=#7020376 /&gt; for re-use

----------------------------------------------&gt;

[[Category:PLoS Computational Biology drafts]]</text>
      <sha1>g4do7bdhpe0f91j2vt4uiaam1eg526f</sha1>
    </revision>
    <revision>
      <id>5205</id>
      <parentid>5204</parentid>
      <timestamp>2016-09-13T04:56:26Z</timestamp>
      <contributor>
        <username>T Shafee</username>
        <id>80</id>
      </contributor>
      <comment>+ username</comment>
      <model>wikitext</model>
      <format>text/x-wiki</format>
      <text xml:space="preserve" bytes="4675">{{author
|first1       = Rohan
|last1        = Lowe
|username1    = User:Rohan_Lowe
|department1  = La Trobe Institute for Molecular Science
|institution1 = La Trobe University
|address1     = Melbourne, Australia
|orcid1       = 0000-0003-0653-9704

|first2       = Neil 
|last2        = Shirley 
|username2    = user:
|department2  = ARC Centre of Excellence in Plant Cell Walls
|institution2 = University of Adelaide
|address2     = Adelaide, Australia
|orcid2       =

|first3       = Mark
|last3        = Bleackley
|username3    = User:Mbleackley
|department3  = La Trobe Institute for Molecular Science
|institution3 = La Trobe University
|address3     = Melbourne, Australia
|orcid3       = 

|first4       = Stephen
|last4        = Dolan
|username4    = 
|department4  = Department of Biochemistry
|institution4 = University of Cambridge
|address4     = Cambridge, UK
|orcid4       =

|first5       = Thomas
|last5        = Shafee
|username5    = User:T Shafee
|department5  = La Trobe Institute for Molecular Science
|institution5 = La Trobe University
|address5     = Melbourne, Australia
|orcid5       = 0000-0002-2298-7593
}}


'''Transcriptomics''' is the study of an organism’s transcriptome, the sum of all of its mRNA transcripts. The information content of an organism is recorded in the DNA of its genome and expressed through transcription. Here, mRNA serves as a transient intermediary molecule in the information network. A transcriptome captures a snapshot in time of the total transcripts present in a cell.
The first attempts to study the whole transcriptome began in the early 1990s and technological advances since the late 1990s have made transcriptomics a widespread discipline. Transcriptomics has been defined by repeated innovations that render previous methods obsolete. The two key contemporary techniques in the field are microarrays, which quantify a set of predetermined sequences, and RNA-seq, which uses high-throughput sequencing to read all sequences.
Measuring the expression of an organism’s genes in different tissues, conditions, or time points gives information on how genes are regulated and reveal details of an organism’s biology. It can also help to identify the functions of previously unannotated genes. Transcriptomic analysis has enabled the study of how gene expression changes, for example in human diseases. An analysis of gene expression in its entirety allows detection of broad coordinated trends that are not detectable with more targeted assays.


== History ==
=== Before transcriptomics ===
Examples of big unanswered questions
=== Early attempts ===
=== History of the big developments in contemporary techniques ===
== Data gathering ==
=== Expressed Sequence Tags (1991) ===
https://en.wikipedia.org/wiki/Expressed_sequence_tag
=== Serial Analysis of Gene Expression (1995) ===
https://en.wikipedia.org/wiki/Serial_analysis_of_gene_expression
=== Microarrays (1994) ===
* Principles and advances
* Methods
** Oligoarrays (Nimblegen)
** Lithography (Affymetrix)
** Spotted 2-colour arrays cDNAs on glass slides
** Membrane arrays? Colony hybridisation?
=== RNA-seq (2005ish) ===
* Principles and advances
* Methods
** Pyrosequencing, Roche 454 (2005)
** Sequencing-by-synthesis, Solexa/Illumina  (2006)
** Sequencing-by-ligation, ABI SOLiD (2006)
** Ion-semiconductor sequencing, Ion Torrent (2010)
** Single-molecule sequencing, Pacific Biosciences RSII (2010)
** Nanopore sequencing, Oxford Nanopore (2015)
=== Others?  Pyrosequencing, any qPCR type method that counts? ===
=== Briefly compare and contrast methods ===
== Data analysis ==
=== Challenges ===
* Incomplete reference genomes
* De novo assembly
* Signal from noise in deep sequencing datasets, false positives
* RNA extraction, how to sample without influence
* Biological variation
=== Principles ===
* Population Statistics
* Sequence alignment
* Image processing
=== Annotation? ===
=== Interpretation? ===
* Transcriptional vs post-transcriptional regulation
* Pathway analysis

== Applications ==
=== Diagnostics/disease profiling ===
* Human and pathogen transcriptomes
=== Responses to environ ===
* Agriculture example?
=== Gene function annotation ===
=== Gene expression databases ===
* Gene Expression Omnibus (NCBI) 
* Sequence Read Archive (NCBI) 
* Array Express (EBI) 
* RefEx (DDBJ)
* Genevestigator

==References==
&lt;references/&gt;
&lt;!---------------------------------------------

 References should be added inline
 using the following syntax:

 &lt;ref name=#7020376&gt;{{cite pmid|7020376}}&lt;/ref&gt;

 &lt;ref name=#7020376 /&gt; for re-use

----------------------------------------------&gt;

[[Category:PLoS Computational Biology drafts]]</text>
      <sha1>3qdvp5e8cnwjb79xk9q786qalvh0xv1</sha1>
    </revision>
    <revision>
      <id>5206</id>
      <parentid>5205</parentid>
      <timestamp>2016-09-13T06:36:47Z</timestamp>
      <contributor>
        <username>T Shafee</username>
        <id>80</id>
      </contributor>
      <minor/>
      <comment>ce</comment>
      <model>wikitext</model>
      <format>text/x-wiki</format>
      <text xml:space="preserve" bytes="4670">{{author
|first1       = Rohan
|last1        = Lowe
|username1    = User:Rohan_Lowe
|department1  = La Trobe Institute for Molecular Science
|institution1 = La Trobe University
|address1     = Melbourne, Australia
|orcid1       = 0000-0003-0653-9704

|first2       = Neil 
|last2        = Shirley 
|username2    = 
|department2  = ARC Centre of Excellence in Plant Cell Walls
|institution2 = University of Adelaide
|address2     = Adelaide, Australia
|orcid2       =

|first3       = Mark
|last3        = Bleackley
|username3    = User:Mbleackley
|department3  = La Trobe Institute for Molecular Science
|institution3 = La Trobe University
|address3     = Melbourne, Australia
|orcid3       = 

|first4       = Stephen
|last4        = Dolan
|username4    = 
|department4  = Department of Biochemistry
|institution4 = University of Cambridge
|address4     = Cambridge, UK
|orcid4       =

|first5       = Thomas
|last5        = Shafee
|username5    = User:T Shafee
|department5  = La Trobe Institute for Molecular Science
|institution5 = La Trobe University
|address5     = Melbourne, Australia
|orcid5       = 0000-0002-2298-7593
}}


'''Transcriptomics''' is the study of an organism’s transcriptome, the sum of all of its mRNA transcripts. The information content of an organism is recorded in the DNA of its genome and expressed through transcription. Here, mRNA serves as a transient intermediary molecule in the information network. A transcriptome captures a snapshot in time of the total transcripts present in a cell.
The first attempts to study the whole transcriptome began in the early 1990s and technological advances since the late 1990s have made transcriptomics a widespread discipline. Transcriptomics has been defined by repeated innovations that render previous methods obsolete. The two key contemporary techniques in the field are microarrays, which quantify a set of predetermined sequences, and RNA-seq, which uses high-throughput sequencing to read all sequences.
Measuring the expression of an organism’s genes in different tissues, conditions, or time points gives information on how genes are regulated and reveal details of an organism’s biology. It can also help to identify the functions of previously unannotated genes. Transcriptomic analysis has enabled the study of how gene expression changes, for example in human diseases. An analysis of gene expression in its entirety allows detection of broad coordinated trends that are not detectable with more targeted assays.


== History ==
=== Before transcriptomics ===
Examples of big unanswered questions
=== Early attempts ===
=== History of the big developments in contemporary techniques ===
== Data gathering ==
=== Expressed Sequence Tags (1991) ===
https://en.wikipedia.org/wiki/Expressed_sequence_tag
=== Serial Analysis of Gene Expression (1995) ===
https://en.wikipedia.org/wiki/Serial_analysis_of_gene_expression
=== Microarrays (1994) ===
* Principles and advances
* Methods
** Oligoarrays (Nimblegen)
** Lithography (Affymetrix)
** Spotted 2-colour arrays cDNAs on glass slides
** Membrane arrays? Colony hybridisation?
=== RNA-seq (2005ish) ===
* Principles and advances
* Methods
** Pyrosequencing, Roche 454 (2005)
** Sequencing-by-synthesis, Solexa/Illumina  (2006)
** Sequencing-by-ligation, ABI SOLiD (2006)
** Ion-semiconductor sequencing, Ion Torrent (2010)
** Single-molecule sequencing, Pacific Biosciences RSII (2010)
** Nanopore sequencing, Oxford Nanopore (2015)
=== Others?  Pyrosequencing, any qPCR type method that counts? ===
=== Briefly compare and contrast methods ===
== Data analysis ==
=== Challenges ===
* Incomplete reference genomes
* De novo assembly
* Signal from noise in deep sequencing datasets, false positives
* RNA extraction, how to sample without influence
* Biological variation
=== Principles ===
* Population Statistics
* Sequence alignment
* Image processing
=== Annotation? ===
=== Interpretation? ===
* Transcriptional vs post-transcriptional regulation
* Pathway analysis

== Applications ==
=== Diagnostics/disease profiling ===
* Human and pathogen transcriptomes
=== Responses to environ ===
* Agriculture example?
=== Gene function annotation ===
=== Gene expression databases ===
* Gene Expression Omnibus (NCBI) 
* Sequence Read Archive (NCBI) 
* Array Express (EBI) 
* RefEx (DDBJ)
* Genevestigator

==References==
&lt;references/&gt;
&lt;!---------------------------------------------

 References should be added inline
 using the following syntax:

 &lt;ref name=#7020376&gt;{{cite pmid|7020376}}&lt;/ref&gt;

 &lt;ref name=#7020376 /&gt; for re-use

----------------------------------------------&gt;

[[Category:PLoS Computational Biology drafts]]</text>
      <sha1>oqeyxkj5os61tcflu47j9hi63litlfn</sha1>
    </revision>
    <revision>
      <id>5207</id>
      <parentid>5206</parentid>
      <timestamp>2016-09-13T06:51:41Z</timestamp>
      <contributor>
        <username>T Shafee</username>
        <id>80</id>
      </contributor>
      <comment>Lead links</comment>
      <model>wikitext</model>
      <format>text/x-wiki</format>
      <text xml:space="preserve" bytes="5116">{{author
|first1       = Rohan
|last1        = Lowe
|username1    = User:Rohan_Lowe
|department1  = La Trobe Institute for Molecular Science
|institution1 = La Trobe University
|address1     = Melbourne, Australia
|orcid1       = 0000-0003-0653-9704

|first2       = Neil 
|last2        = Shirley 
|username2    = 
|department2  = ARC Centre of Excellence in Plant Cell Walls
|institution2 = University of Adelaide
|address2     = Adelaide, Australia
|orcid2       =

|first3       = Mark
|last3        = Bleackley
|username3    = User:Mbleackley
|department3  = La Trobe Institute for Molecular Science
|institution3 = La Trobe University
|address3     = Melbourne, Australia
|orcid3       = 

|first4       = Stephen
|last4        = Dolan
|username4    = 
|department4  = Department of Biochemistry
|institution4 = University of Cambridge
|address4     = Cambridge, UK
|orcid4       =

|first5       = Thomas
|last5        = Shafee
|username5    = User:T Shafee
|department5  = La Trobe Institute for Molecular Science
|institution5 = La Trobe University
|address5     = Melbourne, Australia
|orcid5       = 0000-0002-2298-7593
}}

'''Transcriptomics''' is the study of an organism’s [[wp:transcriptome|transcriptome]], the sum of all of its [[wp:RNA|RNA transcripts]]. The information content of an organism is recorded in the DNA of its [[wp:genome|genome]] and [[wp:Gene expression|expressed]] through [[wp:Transcription (genetics)|transcription]]. Here, [[wp:mRNA|mRNA]] serves as a transient intermediary molecule in the information network, whilst [[wp:Non-coding_RNA|non-coding RNAs]] perform additional diverse functions. A transcriptome captures a snapshot in time of the total transcripts present in a [[wp:cell (biology)|cell]].
The first attempts to study the whole transcriptome began in the early 1990s and technological advances since the late 1990s have made transcriptomics a widespread discipline. Transcriptomics has been defined by repeated technological innovations that transform the field. The two key contemporary techniques in the field are [[wp:microarray|microarrays]], which quantify a set of predetermined sequences, and [[wp:RNA-Seq|RNA-Seq]], which uses [[wp:DNA_sequencing#Next-generation_methods|high-throughput sequencing]] to capture all sequences.
Measuring the expression of an organism’s [[wp:gene|genes]] in different [[wp:tissue (biology)|tissues]], [[wp:Environment (biophysical)|conditions]], or time points gives information on how genes are [[wp:Regulation_of_gene_expression|regulated]] and reveal details of an organism’s biology. It can also help to infer the [[wp:Phenotype|functions]] of previously unannotated genes. Transcriptomic analysis has enabled the study of how gene expression changes, for example in human [[wp:disease|diseases]]. An analysis of gene expression in its entirety allows detection of broad coordinated trends that are not detectable with more targeted [[wp:assay|assays]].

== History ==
=== Before transcriptomics ===
Examples of big unanswered questions
=== Early attempts ===
=== History of the big developments in contemporary techniques ===
== Data gathering ==
=== Expressed Sequence Tags (1991) ===
https://en.wikipedia.org/wiki/Expressed_sequence_tag
=== Serial Analysis of Gene Expression (1995) ===
https://en.wikipedia.org/wiki/Serial_analysis_of_gene_expression
=== Microarrays (1994) ===
* Principles and advances
* Methods
** Oligoarrays (Nimblegen)
** Lithography (Affymetrix)
** Spotted 2-colour arrays cDNAs on glass slides
** Membrane arrays? Colony hybridisation?
=== RNA-seq (2005ish) ===
* Principles and advances
* Methods
** Pyrosequencing, Roche 454 (2005)
** Sequencing-by-synthesis, Solexa/Illumina  (2006)
** Sequencing-by-ligation, ABI SOLiD (2006)
** Ion-semiconductor sequencing, Ion Torrent (2010)
** Single-molecule sequencing, Pacific Biosciences RSII (2010)
** Nanopore sequencing, Oxford Nanopore (2015)
=== Others?  Pyrosequencing, any qPCR type method that counts? ===
=== Briefly compare and contrast methods ===
== Data analysis ==
=== Challenges ===
* Incomplete reference genomes
* De novo assembly
* Signal from noise in deep sequencing datasets, false positives
* RNA extraction, how to sample without influence
* Biological variation
=== Principles ===
* Population Statistics
* Sequence alignment
* Image processing
=== Annotation? ===
=== Interpretation? ===
* Transcriptional vs post-transcriptional regulation
* Pathway analysis

== Applications ==
=== Diagnostics/disease profiling ===
* Human and pathogen transcriptomes
=== Responses to environ ===
* Agriculture example?
=== Gene function annotation ===
=== Gene expression databases ===
* Gene Expression Omnibus (NCBI) 
* Sequence Read Archive (NCBI) 
* Array Express (EBI) 
* RefEx (DDBJ)
* Genevestigator

==References==
&lt;references/&gt;
&lt;!---------------------------------------------

 References should be added inline
 using the following syntax:

 &lt;ref name=#7020376&gt;{{cite pmid|7020376}}&lt;/ref&gt;

 &lt;ref name=#7020376 /&gt; for re-use

----------------------------------------------&gt;

[[Category:PLoS Computational Biology drafts]]</text>
      <sha1>5ehm5anuxz0w8kija75bqcjopryf7xr</sha1>
    </revision>
    <revision>
      <id>5208</id>
      <parentid>5207</parentid>
      <timestamp>2016-09-14T00:22:11Z</timestamp>
      <contributor>
        <username>T Shafee</username>
        <id>80</id>
      </contributor>
      <comment>/* History */ uploading section</comment>
      <model>wikitext</model>
      <format>text/x-wiki</format>
      <text xml:space="preserve" bytes="10348">{{author
|first1       = Rohan
|last1        = Lowe
|username1    = User:Rohan_Lowe
|department1  = La Trobe Institute for Molecular Science
|institution1 = La Trobe University
|address1     = Melbourne, Australia
|orcid1       = 0000-0003-0653-9704

|first2       = Neil 
|last2        = Shirley 
|username2    = 
|department2  = ARC Centre of Excellence in Plant Cell Walls
|institution2 = University of Adelaide
|address2     = Adelaide, Australia
|orcid2       =

|first3       = Mark
|last3        = Bleackley
|username3    = User:Mbleackley
|department3  = La Trobe Institute for Molecular Science
|institution3 = La Trobe University
|address3     = Melbourne, Australia
|orcid3       = 

|first4       = Stephen
|last4        = Dolan
|username4    = 
|department4  = Department of Biochemistry
|institution4 = University of Cambridge
|address4     = Cambridge, UK
|orcid4       =

|first5       = Thomas
|last5        = Shafee
|username5    = User:T Shafee
|department5  = La Trobe Institute for Molecular Science
|institution5 = La Trobe University
|address5     = Melbourne, Australia
|orcid5       = 0000-0002-2298-7593
}}

'''Transcriptomics''' is the study of an organism’s [[wp:transcriptome|transcriptome]], the sum of all of its [[wp:RNA|RNA transcripts]]. The information content of an organism is recorded in the DNA of its [[wp:genome|genome]] and [[wp:Gene expression|expressed]] through [[wp:Transcription (genetics)|transcription]]. Here, [[wp:mRNA|mRNA]] serves as a transient intermediary molecule in the information network, whilst [[wp:Non-coding_RNA|non-coding RNAs]] perform additional diverse functions. A transcriptome captures a snapshot in time of the total transcripts present in a [[wp:cell (biology)|cell]].
The first attempts to study the whole transcriptome began in the early 1990s and technological advances since the late 1990s have made transcriptomics a widespread discipline. Transcriptomics has been defined by repeated technological innovations that transform the field. The two key contemporary techniques in the field are [[wp:microarray|microarrays]], which quantify a set of predetermined sequences, and [[wp:RNA-Seq|RNA-Seq]], which uses [[wp:DNA_sequencing#Next-generation_methods|high-throughput sequencing]] to capture all sequences.
Measuring the expression of an organism’s [[wp:gene|genes]] in different [[wp:tissue (biology)|tissues]], [[wp:Environment (biophysical)|conditions]], or time points gives information on how genes are [[wp:Regulation_of_gene_expression|regulated]] and reveal details of an organism’s biology. It can also help to infer the [[wp:Phenotype|functions]] of previously unannotated genes. Transcriptomic analysis has enabled the study of how gene expression changes, for example in human [[wp:disease|diseases]]. An analysis of gene expression in its entirety allows detection of broad coordinated trends that are not detectable with more targeted [[wp:assay|assays]].

History
Transcriptomics has been characterised by the development of new techniques that re-define what is possible every decade or so, rendering previous technologies obsolete. The first attempt at capturing a partial human transcriptome was published in 1991, reporting 609 mRNA sequences from the human brain.&lt;ref name=#2047873&gt;{{cite pmid|2047873}}&lt;/ref&gt; In 2008, two human transcriptomes composed of millions of transcript-derived sequences covering 16,000 genes were published,&lt;ref name=#18978789&gt;{{cite pmid|18978789}}&lt;/ref&gt;&lt;ref name=#18599741&gt;{{cite pmid|18599741}}&lt;/ref&gt; and by 2015, transcriptomes had been published for hundreds of individuals.&lt;ref name=#24037378&gt;{{cite pmid|24037378}}&lt;/ref&gt;&lt;ref name=#25954002&gt;{{cite pmid|25954002}}&lt;/ref&gt; Transcriptomes for different disease states, tissues, or even single cells are now routinely generated. &lt;ref name=#25954002&gt;{{cite pmid|25954002}}&lt;/ref&gt;&lt;ref name=#24524133&gt;{{cite pmid|24524133}}&lt;/ref&gt;&lt;ref name=#26000846&gt;{{cite pmid|26000846}}&lt;/ref&gt; This explosion in transcriptomics has been driven by the rapid development of new technologies with improved sensitivity and economy.&lt;ref name=#23290152&gt;{{cite pmid|23290152}}&lt;/ref&gt;&lt;ref name=#19015660&gt;{{cite pmid|19015660}}&lt;/ref&gt;&lt;ref name=#21191423&gt;{{cite pmid|21191423}}&lt;/ref&gt;&lt;ref name=#19715439&gt;{{cite pmid|19715439}}&lt;/ref&gt;
Before transcriptomics
Studies of individual transcripts were being performed several decades before any transcriptomics approaches were available. Libraries of silkmoth mRNAs were being collected and stored as complementary DNA (cDNA) in the late 1970s.519770 Sequencing random individual transcripts from these libraries by low-throughput Sanger sequencing to generate Expressed Sequence Tags began in the 1980s,&lt;ref name=#6956902&gt;{{cite pmid|6956902}}&lt;/ref&gt;&lt;ref name=#6687628&gt;{{cite pmid|6687628}}&lt;/ref&gt;&lt;ref name=#2047873&gt;{{cite pmid|2047873}}&lt;/ref&gt; as did quantification of individual transcripts by Northern blotting, and later Reverse Transcriptase quantitative PCR (RT-qPCR),414220 &lt;ref name=#2479917&gt;{{cite pmid|2479917}}&lt;/ref&gt; but these methods were laborious and only able to capture a tiny subsection of a transcriptome.&lt;ref name=#19715439&gt;{{cite pmid|19715439}}&lt;/ref&gt; Consequently, important questions of how the transcriptome as a whole is expressed and regulated would remain unanswered until higher-throughput techniques were developed.
Early attempts
The word “Transcriptome” was first used in the 1990s.&lt;ref name=#10022985&gt;{{cite pmid|10022985}}&lt;/ref&gt;&lt;ref name=#9008165&gt;{{cite pmid|9008165}}&lt;/ref&gt; One of the key early sequencing-based transcriptomic methods, Serial Analysis of Gene Expression (SAGE), was developed in 1995 and worked by Sanger sequencing concatenated random transcript fragments with spacer sequences between.&lt;ref name=#7570003&gt;{{cite pmid|7570003}}&lt;/ref&gt; Transcripts were then quantified by matching the fragments to known genes. Digital gene expression analysis was a short-lived variant of SAGE that used next generation sequencing.&lt;ref name=#9331369&gt;{{cite pmid|9331369}}&lt;/ref&gt;&lt;ref name=#23290152&gt;{{cite pmid|23290152}}&lt;/ref&gt; These methods were largely overtaken by high throughput sequencing of entire transcripts, giving additional information on rare examples e.g. splice variants.&lt;ref name=#23290152&gt;{{cite pmid|23290152}}&lt;/ref&gt;
Development of contemporary techniques
The dominant contemporary techniques, Microarrays and RNA-Seq, were developed in the mid-1990s and 2000s.&lt;ref name=#23290152&gt;{{cite pmid|23290152}}&lt;/ref&gt; Microarrays that measure the abundances of a defined set of transcripts via their hybridisation to an array of complementary probes were first published in 1995.&lt;ref name=#7569999&gt;{{cite pmid|7569999}}&lt;/ref&gt;&lt;ref name=#17644526&gt;{{cite pmid|17644526}}&lt;/ref&gt; Both individually spotted oligonucleotide arrays and Affymetrix high density arrays were the method of choice for transcriptional profiling until the late-2000s.&lt;ref name=#19715439&gt;{{cite pmid|19715439}}&lt;/ref&gt; Over this period, a range of microarrays were produced to cover known genes in model or economically important organisms. Advances in design and manufacture of arrays improved the specificity of probes and allowed more genes to be tested on a single array, while advances in fluorescence detection increased the sensitivity and measurement accuracy for low abundance transcripts.&lt;ref name=#17644526&gt;{{cite pmid|17644526}}&lt;/ref&gt;&lt;ref&gt;ISBN:9780471726128&lt;/ref&gt;
RNA-Seq refers to the sequencing of transcript cDNAs, with abundance derived from the number of counts of each transcript. The technique has therefore been heavily influenced by the development of high-throughput sequencing technologies.&lt;ref name=#23290152&gt;{{cite pmid|23290152}}&lt;/ref&gt; The earliest RNA-Seq work was published in 2006 with 10&lt;sup&gt;5&lt;/sup&gt; transcripts sequenced using the 454 technology,&lt;ref name=#17010196&gt;{{cite pmid|17010196}}&lt;/ref&gt; which was sufficient coverage to quantify relative transcript abundance. RNA-Seq began to increase in popularity after 2008, when new Solexa/Illumina technologies allowed 10&lt;sup&gt;9&lt;/sup&gt; transcript sequences to be recorded.&lt;ref name=#18516045&gt;{{cite pmid|18516045}}&lt;/ref&gt;&lt;ref name=#18599741&gt;{{cite pmid|18599741}}&lt;/ref&gt;&lt;ref name=#18488015&gt;{{cite pmid|18488015}}&lt;/ref&gt; This coverage was sufficient for accurate quantitation of an entire human transcriptome. As of 2016, 10&lt;sup&gt;7&lt;/sup&gt; transcripts can be sequenced for under USD $1000.

== Data gathering ==
=== Expressed Sequence Tags (1991) ===
https://en.wikipedia.org/wiki/Expressed_sequence_tag
=== Serial Analysis of Gene Expression (1995) ===
https://en.wikipedia.org/wiki/Serial_analysis_of_gene_expression
=== Microarrays (1994) ===
* Principles and advances
* Methods
** Oligoarrays (Nimblegen)
** Lithography (Affymetrix)
** Spotted 2-colour arrays cDNAs on glass slides
** Membrane arrays? Colony hybridisation?
=== RNA-seq (2005ish) ===
* Principles and advances
* Methods
** Pyrosequencing, Roche 454 (2005)
** Sequencing-by-synthesis, Solexa/Illumina  (2006)
** Sequencing-by-ligation, ABI SOLiD (2006)
** Ion-semiconductor sequencing, Ion Torrent (2010)
** Single-molecule sequencing, Pacific Biosciences RSII (2010)
** Nanopore sequencing, Oxford Nanopore (2015)
=== Others?  Pyrosequencing, any qPCR type method that counts? ===
=== Briefly compare and contrast methods ===
== Data analysis ==
=== Challenges ===
* Incomplete reference genomes
* De novo assembly
* Signal from noise in deep sequencing datasets, false positives
* RNA extraction, how to sample without influence
* Biological variation
=== Principles ===
* Population Statistics
* Sequence alignment
* Image processing
=== Annotation? ===
=== Interpretation? ===
* Transcriptional vs post-transcriptional regulation
* Pathway analysis

== Applications ==
=== Diagnostics/disease profiling ===
* Human and pathogen transcriptomes
=== Responses to environ ===
* Agriculture example?
=== Gene function annotation ===
=== Gene expression databases ===
* Gene Expression Omnibus (NCBI) 
* Sequence Read Archive (NCBI) 
* Array Express (EBI) 
* RefEx (DDBJ)
* Genevestigator

==References==
&lt;references/&gt;
&lt;!---------------------------------------------

 References should be added inline
 using the following syntax:

 &lt;ref name=#7020376&gt;{{cite pmid|7020376}}&lt;/ref&gt;

 &lt;ref name=#7020376 /&gt; for re-use

----------------------------------------------&gt;

[[Category:PLoS Computational Biology drafts]]</text>
      <sha1>8b0o0noatobx5twc29zhz7pkftl4n63</sha1>
    </revision>
    <revision>
      <id>5209</id>
      <parentid>5208</parentid>
      <timestamp>2016-09-14T00:23:46Z</timestamp>
      <contributor>
        <username>T Shafee</username>
        <id>80</id>
      </contributor>
      <comment>sections</comment>
      <model>wikitext</model>
      <format>text/x-wiki</format>
      <text xml:space="preserve" bytes="10373">{{author
|first1       = Rohan
|last1        = Lowe
|username1    = User:Rohan_Lowe
|department1  = La Trobe Institute for Molecular Science
|institution1 = La Trobe University
|address1     = Melbourne, Australia
|orcid1       = 0000-0003-0653-9704

|first2       = Neil 
|last2        = Shirley 
|username2    = 
|department2  = ARC Centre of Excellence in Plant Cell Walls
|institution2 = University of Adelaide
|address2     = Adelaide, Australia
|orcid2       =

|first3       = Mark
|last3        = Bleackley
|username3    = User:Mbleackley
|department3  = La Trobe Institute for Molecular Science
|institution3 = La Trobe University
|address3     = Melbourne, Australia
|orcid3       = 

|first4       = Stephen
|last4        = Dolan
|username4    = 
|department4  = Department of Biochemistry
|institution4 = University of Cambridge
|address4     = Cambridge, UK
|orcid4       =

|first5       = Thomas
|last5        = Shafee
|username5    = User:T Shafee
|department5  = La Trobe Institute for Molecular Science
|institution5 = La Trobe University
|address5     = Melbourne, Australia
|orcid5       = 0000-0002-2298-7593
}}

'''Transcriptomics''' is the study of an organism’s [[wp:transcriptome|transcriptome]], the sum of all of its [[wp:RNA|RNA transcripts]]. The information content of an organism is recorded in the DNA of its [[wp:genome|genome]] and [[wp:Gene expression|expressed]] through [[wp:Transcription (genetics)|transcription]]. Here, [[wp:mRNA|mRNA]] serves as a transient intermediary molecule in the information network, whilst [[wp:Non-coding_RNA|non-coding RNAs]] perform additional diverse functions. A transcriptome captures a snapshot in time of the total transcripts present in a [[wp:cell (biology)|cell]].
The first attempts to study the whole transcriptome began in the early 1990s and technological advances since the late 1990s have made transcriptomics a widespread discipline. Transcriptomics has been defined by repeated technological innovations that transform the field. The two key contemporary techniques in the field are [[wp:microarray|microarrays]], which quantify a set of predetermined sequences, and [[wp:RNA-Seq|RNA-Seq]], which uses [[wp:DNA_sequencing#Next-generation_methods|high-throughput sequencing]] to capture all sequences.
Measuring the expression of an organism’s [[wp:gene|genes]] in different [[wp:tissue (biology)|tissues]], [[wp:Environment (biophysical)|conditions]], or time points gives information on how genes are [[wp:Regulation_of_gene_expression|regulated]] and reveal details of an organism’s biology. It can also help to infer the [[wp:Phenotype|functions]] of previously unannotated genes. Transcriptomic analysis has enabled the study of how gene expression changes, for example in human [[wp:disease|diseases]]. An analysis of gene expression in its entirety allows detection of broad coordinated trends that are not detectable with more targeted [[wp:assay|assays]].

==History==
Transcriptomics has been characterised by the development of new techniques that re-define what is possible every decade or so, rendering previous technologies obsolete. The first attempt at capturing a partial human transcriptome was published in 1991, reporting 609 mRNA sequences from the human brain.&lt;ref name=#2047873&gt;{{cite pmid|2047873}}&lt;/ref&gt; In 2008, two human transcriptomes composed of millions of transcript-derived sequences covering 16,000 genes were published,&lt;ref name=#18978789&gt;{{cite pmid|18978789}}&lt;/ref&gt;&lt;ref name=#18599741&gt;{{cite pmid|18599741}}&lt;/ref&gt; and by 2015, transcriptomes had been published for hundreds of individuals.&lt;ref name=#24037378&gt;{{cite pmid|24037378}}&lt;/ref&gt;&lt;ref name=#25954002&gt;{{cite pmid|25954002}}&lt;/ref&gt; Transcriptomes for different disease states, tissues, or even single cells are now routinely generated. &lt;ref name=#25954002&gt;{{cite pmid|25954002}}&lt;/ref&gt;&lt;ref name=#24524133&gt;{{cite pmid|24524133}}&lt;/ref&gt;&lt;ref name=#26000846&gt;{{cite pmid|26000846}}&lt;/ref&gt; This explosion in transcriptomics has been driven by the rapid development of new technologies with improved sensitivity and economy.&lt;ref name=#23290152&gt;{{cite pmid|23290152}}&lt;/ref&gt;&lt;ref name=#19015660&gt;{{cite pmid|19015660}}&lt;/ref&gt;&lt;ref name=#21191423&gt;{{cite pmid|21191423}}&lt;/ref&gt;&lt;ref name=#19715439&gt;{{cite pmid|19715439}}&lt;/ref&gt;

===Before transcriptomics===
Studies of individual transcripts were being performed several decades before any transcriptomics approaches were available. Libraries of silkmoth mRNAs were being collected and stored as complementary DNA (cDNA) in the late 1970s.519770 Sequencing random individual transcripts from these libraries by low-throughput Sanger sequencing to generate Expressed Sequence Tags began in the 1980s,&lt;ref name=#6956902&gt;{{cite pmid|6956902}}&lt;/ref&gt;&lt;ref name=#6687628&gt;{{cite pmid|6687628}}&lt;/ref&gt;&lt;ref name=#2047873&gt;{{cite pmid|2047873}}&lt;/ref&gt; as did quantification of individual transcripts by Northern blotting, and later Reverse Transcriptase quantitative PCR (RT-qPCR),414220 &lt;ref name=#2479917&gt;{{cite pmid|2479917}}&lt;/ref&gt; but these methods were laborious and only able to capture a tiny subsection of a transcriptome.&lt;ref name=#19715439&gt;{{cite pmid|19715439}}&lt;/ref&gt; Consequently, important questions of how the transcriptome as a whole is expressed and regulated would remain unanswered until higher-throughput techniques were developed.

===Early attempts===
The word “Transcriptome” was first used in the 1990s.&lt;ref name=#10022985&gt;{{cite pmid|10022985}}&lt;/ref&gt;&lt;ref name=#9008165&gt;{{cite pmid|9008165}}&lt;/ref&gt; One of the key early sequencing-based transcriptomic methods, Serial Analysis of Gene Expression (SAGE), was developed in 1995 and worked by Sanger sequencing concatenated random transcript fragments with spacer sequences between.&lt;ref name=#7570003&gt;{{cite pmid|7570003}}&lt;/ref&gt; Transcripts were then quantified by matching the fragments to known genes. Digital gene expression analysis was a short-lived variant of SAGE that used next generation sequencing.&lt;ref name=#9331369&gt;{{cite pmid|9331369}}&lt;/ref&gt;&lt;ref name=#23290152&gt;{{cite pmid|23290152}}&lt;/ref&gt; These methods were largely overtaken by high throughput sequencing of entire transcripts, giving additional information on rare examples e.g. splice variants.&lt;ref name=#23290152&gt;{{cite pmid|23290152}}&lt;/ref&gt;

===Development of contemporary techniques===
The dominant contemporary techniques, Microarrays and RNA-Seq, were developed in the mid-1990s and 2000s.&lt;ref name=#23290152&gt;{{cite pmid|23290152}}&lt;/ref&gt; Microarrays that measure the abundances of a defined set of transcripts via their hybridisation to an array of complementary probes were first published in 1995.&lt;ref name=#7569999&gt;{{cite pmid|7569999}}&lt;/ref&gt;&lt;ref name=#17644526&gt;{{cite pmid|17644526}}&lt;/ref&gt; Both individually spotted oligonucleotide arrays and Affymetrix high density arrays were the method of choice for transcriptional profiling until the late-2000s.&lt;ref name=#19715439&gt;{{cite pmid|19715439}}&lt;/ref&gt; Over this period, a range of microarrays were produced to cover known genes in model or economically important organisms. Advances in design and manufacture of arrays improved the specificity of probes and allowed more genes to be tested on a single array, while advances in fluorescence detection increased the sensitivity and measurement accuracy for low abundance transcripts.&lt;ref name=#17644526&gt;{{cite pmid|17644526}}&lt;/ref&gt;&lt;ref&gt;ISBN:9780471726128&lt;/ref&gt;
RNA-Seq refers to the sequencing of transcript cDNAs, with abundance derived from the number of counts of each transcript. The technique has therefore been heavily influenced by the development of high-throughput sequencing technologies.&lt;ref name=#23290152&gt;{{cite pmid|23290152}}&lt;/ref&gt; The earliest RNA-Seq work was published in 2006 with 10&lt;sup&gt;5&lt;/sup&gt; transcripts sequenced using the 454 technology,&lt;ref name=#17010196&gt;{{cite pmid|17010196}}&lt;/ref&gt; which was sufficient coverage to quantify relative transcript abundance. RNA-Seq began to increase in popularity after 2008, when new Solexa/Illumina technologies allowed 10&lt;sup&gt;9&lt;/sup&gt; transcript sequences to be recorded.&lt;ref name=#18516045&gt;{{cite pmid|18516045}}&lt;/ref&gt;&lt;ref name=#18599741&gt;{{cite pmid|18599741}}&lt;/ref&gt;&lt;ref name=#18488015&gt;{{cite pmid|18488015}}&lt;/ref&gt; This coverage was sufficient for accurate quantitation of an entire human transcriptome. As of 2016, 10&lt;sup&gt;7&lt;/sup&gt; transcripts can be sequenced for under USD $1000.

== Data gathering ==
=== Expressed Sequence Tags (1991) ===
https://en.wikipedia.org/wiki/Expressed_sequence_tag
=== Serial Analysis of Gene Expression (1995) ===
https://en.wikipedia.org/wiki/Serial_analysis_of_gene_expression
=== Microarrays (1994) ===
* Principles and advances
* Methods
** Oligoarrays (Nimblegen)
** Lithography (Affymetrix)
** Spotted 2-colour arrays cDNAs on glass slides
** Membrane arrays? Colony hybridisation?
=== RNA-seq (2005ish) ===
* Principles and advances
* Methods
** Pyrosequencing, Roche 454 (2005)
** Sequencing-by-synthesis, Solexa/Illumina  (2006)
** Sequencing-by-ligation, ABI SOLiD (2006)
** Ion-semiconductor sequencing, Ion Torrent (2010)
** Single-molecule sequencing, Pacific Biosciences RSII (2010)
** Nanopore sequencing, Oxford Nanopore (2015)
=== Others?  Pyrosequencing, any qPCR type method that counts? ===
=== Briefly compare and contrast methods ===
== Data analysis ==
=== Challenges ===
* Incomplete reference genomes
* De novo assembly
* Signal from noise in deep sequencing datasets, false positives
* RNA extraction, how to sample without influence
* Biological variation
=== Principles ===
* Population Statistics
* Sequence alignment
* Image processing
=== Annotation? ===
=== Interpretation? ===
* Transcriptional vs post-transcriptional regulation
* Pathway analysis

== Applications ==
=== Diagnostics/disease profiling ===
* Human and pathogen transcriptomes
=== Responses to environ ===
* Agriculture example?
=== Gene function annotation ===
=== Gene expression databases ===
* Gene Expression Omnibus (NCBI) 
* Sequence Read Archive (NCBI) 
* Array Express (EBI) 
* RefEx (DDBJ)
* Genevestigator

==References==
&lt;references/&gt;
&lt;!---------------------------------------------

 References should be added inline
 using the following syntax:

 &lt;ref name=#7020376&gt;{{cite pmid|7020376}}&lt;/ref&gt;

 &lt;ref name=#7020376 /&gt; for re-use

----------------------------------------------&gt;

[[Category:PLoS Computational Biology drafts]]</text>
      <sha1>435vkfnqaghn6l9bvjkr4dd2357chrx</sha1>
    </revision>
    <revision>
      <id>5210</id>
      <parentid>5209</parentid>
      <timestamp>2016-09-14T00:24:43Z</timestamp>
      <contributor>
        <username>T Shafee</username>
        <id>80</id>
      </contributor>
      <comment>/* Gene expression databases */ uploading section and table</comment>
      <model>wikitext</model>
      <format>text/x-wiki</format>
      <text xml:space="preserve" bytes="12644">{{author
|first1       = Rohan
|last1        = Lowe
|username1    = User:Rohan_Lowe
|department1  = La Trobe Institute for Molecular Science
|institution1 = La Trobe University
|address1     = Melbourne, Australia
|orcid1       = 0000-0003-0653-9704

|first2       = Neil 
|last2        = Shirley 
|username2    = 
|department2  = ARC Centre of Excellence in Plant Cell Walls
|institution2 = University of Adelaide
|address2     = Adelaide, Australia
|orcid2       =

|first3       = Mark
|last3        = Bleackley
|username3    = User:Mbleackley
|department3  = La Trobe Institute for Molecular Science
|institution3 = La Trobe University
|address3     = Melbourne, Australia
|orcid3       = 

|first4       = Stephen
|last4        = Dolan
|username4    = 
|department4  = Department of Biochemistry
|institution4 = University of Cambridge
|address4     = Cambridge, UK
|orcid4       =

|first5       = Thomas
|last5        = Shafee
|username5    = User:T Shafee
|department5  = La Trobe Institute for Molecular Science
|institution5 = La Trobe University
|address5     = Melbourne, Australia
|orcid5       = 0000-0002-2298-7593
}}

'''Transcriptomics''' is the study of an organism’s [[wp:transcriptome|transcriptome]], the sum of all of its [[wp:RNA|RNA transcripts]]. The information content of an organism is recorded in the DNA of its [[wp:genome|genome]] and [[wp:Gene expression|expressed]] through [[wp:Transcription (genetics)|transcription]]. Here, [[wp:mRNA|mRNA]] serves as a transient intermediary molecule in the information network, whilst [[wp:Non-coding_RNA|non-coding RNAs]] perform additional diverse functions. A transcriptome captures a snapshot in time of the total transcripts present in a [[wp:cell (biology)|cell]].
The first attempts to study the whole transcriptome began in the early 1990s and technological advances since the late 1990s have made transcriptomics a widespread discipline. Transcriptomics has been defined by repeated technological innovations that transform the field. The two key contemporary techniques in the field are [[wp:microarray|microarrays]], which quantify a set of predetermined sequences, and [[wp:RNA-Seq|RNA-Seq]], which uses [[wp:DNA_sequencing#Next-generation_methods|high-throughput sequencing]] to capture all sequences.
Measuring the expression of an organism’s [[wp:gene|genes]] in different [[wp:tissue (biology)|tissues]], [[wp:Environment (biophysical)|conditions]], or time points gives information on how genes are [[wp:Regulation_of_gene_expression|regulated]] and reveal details of an organism’s biology. It can also help to infer the [[wp:Phenotype|functions]] of previously unannotated genes. Transcriptomic analysis has enabled the study of how gene expression changes, for example in human [[wp:disease|diseases]]. An analysis of gene expression in its entirety allows detection of broad coordinated trends that are not detectable with more targeted [[wp:assay|assays]].

==History==
Transcriptomics has been characterised by the development of new techniques that re-define what is possible every decade or so, rendering previous technologies obsolete. The first attempt at capturing a partial human transcriptome was published in 1991, reporting 609 mRNA sequences from the human brain.&lt;ref name=#2047873&gt;{{cite pmid|2047873}}&lt;/ref&gt; In 2008, two human transcriptomes composed of millions of transcript-derived sequences covering 16,000 genes were published,&lt;ref name=#18978789&gt;{{cite pmid|18978789}}&lt;/ref&gt;&lt;ref name=#18599741&gt;{{cite pmid|18599741}}&lt;/ref&gt; and by 2015, transcriptomes had been published for hundreds of individuals.&lt;ref name=#24037378&gt;{{cite pmid|24037378}}&lt;/ref&gt;&lt;ref name=#25954002&gt;{{cite pmid|25954002}}&lt;/ref&gt; Transcriptomes for different disease states, tissues, or even single cells are now routinely generated. &lt;ref name=#25954002&gt;{{cite pmid|25954002}}&lt;/ref&gt;&lt;ref name=#24524133&gt;{{cite pmid|24524133}}&lt;/ref&gt;&lt;ref name=#26000846&gt;{{cite pmid|26000846}}&lt;/ref&gt; This explosion in transcriptomics has been driven by the rapid development of new technologies with improved sensitivity and economy.&lt;ref name=#23290152&gt;{{cite pmid|23290152}}&lt;/ref&gt;&lt;ref name=#19015660&gt;{{cite pmid|19015660}}&lt;/ref&gt;&lt;ref name=#21191423&gt;{{cite pmid|21191423}}&lt;/ref&gt;&lt;ref name=#19715439&gt;{{cite pmid|19715439}}&lt;/ref&gt;

===Before transcriptomics===
Studies of individual transcripts were being performed several decades before any transcriptomics approaches were available. Libraries of silkmoth mRNAs were being collected and stored as complementary DNA (cDNA) in the late 1970s.519770 Sequencing random individual transcripts from these libraries by low-throughput Sanger sequencing to generate Expressed Sequence Tags began in the 1980s,&lt;ref name=#6956902&gt;{{cite pmid|6956902}}&lt;/ref&gt;&lt;ref name=#6687628&gt;{{cite pmid|6687628}}&lt;/ref&gt;&lt;ref name=#2047873&gt;{{cite pmid|2047873}}&lt;/ref&gt; as did quantification of individual transcripts by Northern blotting, and later Reverse Transcriptase quantitative PCR (RT-qPCR),414220 &lt;ref name=#2479917&gt;{{cite pmid|2479917}}&lt;/ref&gt; but these methods were laborious and only able to capture a tiny subsection of a transcriptome.&lt;ref name=#19715439&gt;{{cite pmid|19715439}}&lt;/ref&gt; Consequently, important questions of how the transcriptome as a whole is expressed and regulated would remain unanswered until higher-throughput techniques were developed.

===Early attempts===
The word “Transcriptome” was first used in the 1990s.&lt;ref name=#10022985&gt;{{cite pmid|10022985}}&lt;/ref&gt;&lt;ref name=#9008165&gt;{{cite pmid|9008165}}&lt;/ref&gt; One of the key early sequencing-based transcriptomic methods, Serial Analysis of Gene Expression (SAGE), was developed in 1995 and worked by Sanger sequencing concatenated random transcript fragments with spacer sequences between.&lt;ref name=#7570003&gt;{{cite pmid|7570003}}&lt;/ref&gt; Transcripts were then quantified by matching the fragments to known genes. Digital gene expression analysis was a short-lived variant of SAGE that used next generation sequencing.&lt;ref name=#9331369&gt;{{cite pmid|9331369}}&lt;/ref&gt;&lt;ref name=#23290152&gt;{{cite pmid|23290152}}&lt;/ref&gt; These methods were largely overtaken by high throughput sequencing of entire transcripts, giving additional information on rare examples e.g. splice variants.&lt;ref name=#23290152&gt;{{cite pmid|23290152}}&lt;/ref&gt;

===Development of contemporary techniques===
The dominant contemporary techniques, Microarrays and RNA-Seq, were developed in the mid-1990s and 2000s.&lt;ref name=#23290152&gt;{{cite pmid|23290152}}&lt;/ref&gt; Microarrays that measure the abundances of a defined set of transcripts via their hybridisation to an array of complementary probes were first published in 1995.&lt;ref name=#7569999&gt;{{cite pmid|7569999}}&lt;/ref&gt;&lt;ref name=#17644526&gt;{{cite pmid|17644526}}&lt;/ref&gt; Both individually spotted oligonucleotide arrays and Affymetrix high density arrays were the method of choice for transcriptional profiling until the late-2000s.&lt;ref name=#19715439&gt;{{cite pmid|19715439}}&lt;/ref&gt; Over this period, a range of microarrays were produced to cover known genes in model or economically important organisms. Advances in design and manufacture of arrays improved the specificity of probes and allowed more genes to be tested on a single array, while advances in fluorescence detection increased the sensitivity and measurement accuracy for low abundance transcripts.&lt;ref name=#17644526&gt;{{cite pmid|17644526}}&lt;/ref&gt;&lt;ref&gt;ISBN:9780471726128&lt;/ref&gt;
RNA-Seq refers to the sequencing of transcript cDNAs, with abundance derived from the number of counts of each transcript. The technique has therefore been heavily influenced by the development of high-throughput sequencing technologies.&lt;ref name=#23290152&gt;{{cite pmid|23290152}}&lt;/ref&gt; The earliest RNA-Seq work was published in 2006 with 10&lt;sup&gt;5&lt;/sup&gt; transcripts sequenced using the 454 technology,&lt;ref name=#17010196&gt;{{cite pmid|17010196}}&lt;/ref&gt; which was sufficient coverage to quantify relative transcript abundance. RNA-Seq began to increase in popularity after 2008, when new Solexa/Illumina technologies allowed 10&lt;sup&gt;9&lt;/sup&gt; transcript sequences to be recorded.&lt;ref name=#18516045&gt;{{cite pmid|18516045}}&lt;/ref&gt;&lt;ref name=#18599741&gt;{{cite pmid|18599741}}&lt;/ref&gt;&lt;ref name=#18488015&gt;{{cite pmid|18488015}}&lt;/ref&gt; This coverage was sufficient for accurate quantitation of an entire human transcriptome. As of 2016, 10&lt;sup&gt;7&lt;/sup&gt; transcripts can be sequenced for under USD $1000.

== Data gathering ==
=== Expressed Sequence Tags (1991) ===
https://en.wikipedia.org/wiki/Expressed_sequence_tag
=== Serial Analysis of Gene Expression (1995) ===
https://en.wikipedia.org/wiki/Serial_analysis_of_gene_expression
=== Microarrays (1994) ===
* Principles and advances
* Methods
** Oligoarrays (Nimblegen)
** Lithography (Affymetrix)
** Spotted 2-colour arrays cDNAs on glass slides
** Membrane arrays? Colony hybridisation?
=== RNA-seq (2005ish) ===
* Principles and advances
* Methods
** Pyrosequencing, Roche 454 (2005)
** Sequencing-by-synthesis, Solexa/Illumina  (2006)
** Sequencing-by-ligation, ABI SOLiD (2006)
** Ion-semiconductor sequencing, Ion Torrent (2010)
** Single-molecule sequencing, Pacific Biosciences RSII (2010)
** Nanopore sequencing, Oxford Nanopore (2015)
=== Others?  Pyrosequencing, any qPCR type method that counts? ===
=== Briefly compare and contrast methods ===
== Data analysis ==
=== Challenges ===
* Incomplete reference genomes
* De novo assembly
* Signal from noise in deep sequencing datasets, false positives
* RNA extraction, how to sample without influence
* Biological variation
=== Principles ===
* Population Statistics
* Sequence alignment
* Image processing
=== Annotation? ===
=== Interpretation? ===
* Transcriptional vs post-transcriptional regulation
* Pathway analysis

== Applications ==
=== Diagnostics/disease profiling ===
* Human and pathogen transcriptomes
=== Responses to environ ===
* Agriculture example?
=== Gene function annotation ===
=== Gene expression databases ===
Transcriptomics studies generate large amounts of data that has potential applications far beyond the original aims of an experiment. As such, raw or process data may be deposited in public databases to ensure their utility for the broader scientific community (The Gene Expression Omnibus contained millions of experiments in 2016). The summary of the main databases below indicates some of the available transcriptome data resources.

{| class=&quot;wikitable&quot;
|'''Name'''
|'''Host'''
|'''Data'''
|'''Description'''
|-
|Gene Expression Omnibus
|NCBI
|Microarray RNA-Seq
|First transcriptomics database  to accept data from any source. &lt;sup&gt;11752295&lt;/sup&gt; Introduced MIAME and  MINSEQE community standards that define necessary experiment metadata to ensure  effective interpretation and repeatability. &lt;sup&gt;11726920&lt;/sup&gt;
|-
|Sequence Read Archive 
|NCBI

EBI

DDBJ
|RNA-Seq
|Contains transcriptomics data as well as non-transcriptomic  genome sequencing and other DNA datasets. &lt;sup&gt;22009675&lt;/sup&gt; RNA-Seq  datasets can be submitted via the Gene Expression Omnibus.
|-
|ArrayExpress
|ENA
|Microarray
|Imports datasets from GEO and  accepts direct submissions. &lt;sup&gt;25361974&lt;/sup&gt; Processed data and experiment  metadata is stored at ArrayExpress, while the raw sequence reads are held at  the ENA. Complies with MIAME and MINSEQE standards. &lt;sup&gt;19484163&lt;/sup&gt;
|-
|Expression Atlas
|EBI
|Microarray RNA-Seq
|Tissue-specific gene expression database for animals  and plants. &lt;sup&gt;26481351&lt;/sup&gt;   Displays secondary analyses and  visualisation, such as functional enrichment of Gene Ontology terms, interpro  domains, or pathways. Links to protein abundance data where available.
|-
|Genevestigator
|Privately curated
|Microarray RNA-Seq
|Contains manual curations of public  transcriptome datasets, focusing on medical and plant biology data. &lt;sup&gt;19956698&lt;/sup&gt;  Individual experiments are normalised across the full database, to allow  comparison of gene expression across diverse experiments. Full functionality requires  licence purchase, with free access to a limited functionality.
|-
|RefEx
|DDBJ
|All
|Human, mouse, and rat transcriptomes from 40 different  organs. Gene expression visualised as heatmaps projected onto 3D  representations of anatomical structures. &lt;sup&gt;18835852&lt;/sup&gt;
|-
|NONCODE
|
|RNA-Seq
|Non-coding RNAs (NcRNAs)  excluding tRNA and rRNA. &lt;sup&gt;26586799&lt;/sup&gt;
|}

==References==
&lt;references/&gt;
&lt;!---------------------------------------------

 References should be added inline
 using the following syntax:

 &lt;ref name=#7020376&gt;{{cite pmid|7020376}}&lt;/ref&gt;

 &lt;ref name=#7020376 /&gt; for re-use

----------------------------------------------&gt;

[[Category:PLoS Computational Biology drafts]]</text>
      <sha1>bsztt4gamq3m5ls9j7aoxm8eg52edvo</sha1>
    </revision>
    <revision>
      <id>5211</id>
      <parentid>5210</parentid>
      <timestamp>2016-09-14T00:28:17Z</timestamp>
      <contributor>
        <username>T Shafee</username>
        <id>80</id>
      </contributor>
      <comment>/* Applications */ uploading sections</comment>
      <model>wikitext</model>
      <format>text/x-wiki</format>
      <text xml:space="preserve" bytes="18949">{{author
|first1       = Rohan
|last1        = Lowe
|username1    = User:Rohan_Lowe
|department1  = La Trobe Institute for Molecular Science
|institution1 = La Trobe University
|address1     = Melbourne, Australia
|orcid1       = 0000-0003-0653-9704

|first2       = Neil 
|last2        = Shirley 
|username2    = 
|department2  = ARC Centre of Excellence in Plant Cell Walls
|institution2 = University of Adelaide
|address2     = Adelaide, Australia
|orcid2       =

|first3       = Mark
|last3        = Bleackley
|username3    = User:Mbleackley
|department3  = La Trobe Institute for Molecular Science
|institution3 = La Trobe University
|address3     = Melbourne, Australia
|orcid3       = 

|first4       = Stephen
|last4        = Dolan
|username4    = 
|department4  = Department of Biochemistry
|institution4 = University of Cambridge
|address4     = Cambridge, UK
|orcid4       =

|first5       = Thomas
|last5        = Shafee
|username5    = User:T Shafee
|department5  = La Trobe Institute for Molecular Science
|institution5 = La Trobe University
|address5     = Melbourne, Australia
|orcid5       = 0000-0002-2298-7593
}}

'''Transcriptomics''' is the study of an organism’s [[wp:transcriptome|transcriptome]], the sum of all of its [[wp:RNA|RNA transcripts]]. The information content of an organism is recorded in the DNA of its [[wp:genome|genome]] and [[wp:Gene expression|expressed]] through [[wp:Transcription (genetics)|transcription]]. Here, [[wp:mRNA|mRNA]] serves as a transient intermediary molecule in the information network, whilst [[wp:Non-coding_RNA|non-coding RNAs]] perform additional diverse functions. A transcriptome captures a snapshot in time of the total transcripts present in a [[wp:cell (biology)|cell]].
The first attempts to study the whole transcriptome began in the early 1990s and technological advances since the late 1990s have made transcriptomics a widespread discipline. Transcriptomics has been defined by repeated technological innovations that transform the field. The two key contemporary techniques in the field are [[wp:microarray|microarrays]], which quantify a set of predetermined sequences, and [[wp:RNA-Seq|RNA-Seq]], which uses [[wp:DNA_sequencing#Next-generation_methods|high-throughput sequencing]] to capture all sequences.
Measuring the expression of an organism’s [[wp:gene|genes]] in different [[wp:tissue (biology)|tissues]], [[wp:Environment (biophysical)|conditions]], or time points gives information on how genes are [[wp:Regulation_of_gene_expression|regulated]] and reveal details of an organism’s biology. It can also help to infer the [[wp:Phenotype|functions]] of previously unannotated genes. Transcriptomic analysis has enabled the study of how gene expression changes, for example in human [[wp:disease|diseases]]. An analysis of gene expression in its entirety allows detection of broad coordinated trends that are not detectable with more targeted [[wp:assay|assays]].

==History==
Transcriptomics has been characterised by the development of new techniques that re-define what is possible every decade or so, rendering previous technologies obsolete. The first attempt at capturing a partial human transcriptome was published in 1991, reporting 609 mRNA sequences from the human brain.&lt;ref name=#2047873&gt;{{cite pmid|2047873}}&lt;/ref&gt; In 2008, two human transcriptomes composed of millions of transcript-derived sequences covering 16,000 genes were published,&lt;ref name=#18978789&gt;{{cite pmid|18978789}}&lt;/ref&gt;&lt;ref name=#18599741&gt;{{cite pmid|18599741}}&lt;/ref&gt; and by 2015, transcriptomes had been published for hundreds of individuals.&lt;ref name=#24037378&gt;{{cite pmid|24037378}}&lt;/ref&gt;&lt;ref name=#25954002&gt;{{cite pmid|25954002}}&lt;/ref&gt; Transcriptomes for different disease states, tissues, or even single cells are now routinely generated. &lt;ref name=#25954002&gt;{{cite pmid|25954002}}&lt;/ref&gt;&lt;ref name=#24524133&gt;{{cite pmid|24524133}}&lt;/ref&gt;&lt;ref name=#26000846&gt;{{cite pmid|26000846}}&lt;/ref&gt; This explosion in transcriptomics has been driven by the rapid development of new technologies with improved sensitivity and economy.&lt;ref name=#23290152&gt;{{cite pmid|23290152}}&lt;/ref&gt;&lt;ref name=#19015660&gt;{{cite pmid|19015660}}&lt;/ref&gt;&lt;ref name=#21191423&gt;{{cite pmid|21191423}}&lt;/ref&gt;&lt;ref name=#19715439&gt;{{cite pmid|19715439}}&lt;/ref&gt;

===Before transcriptomics===
Studies of individual transcripts were being performed several decades before any transcriptomics approaches were available. Libraries of silkmoth mRNAs were being collected and stored as complementary DNA (cDNA) in the late 1970s.519770 Sequencing random individual transcripts from these libraries by low-throughput Sanger sequencing to generate Expressed Sequence Tags began in the 1980s,&lt;ref name=#6956902&gt;{{cite pmid|6956902}}&lt;/ref&gt;&lt;ref name=#6687628&gt;{{cite pmid|6687628}}&lt;/ref&gt;&lt;ref name=#2047873&gt;{{cite pmid|2047873}}&lt;/ref&gt; as did quantification of individual transcripts by Northern blotting, and later Reverse Transcriptase quantitative PCR (RT-qPCR),414220 &lt;ref name=#2479917&gt;{{cite pmid|2479917}}&lt;/ref&gt; but these methods were laborious and only able to capture a tiny subsection of a transcriptome.&lt;ref name=#19715439&gt;{{cite pmid|19715439}}&lt;/ref&gt; Consequently, important questions of how the transcriptome as a whole is expressed and regulated would remain unanswered until higher-throughput techniques were developed.

===Early attempts===
The word “Transcriptome” was first used in the 1990s.&lt;ref name=#10022985&gt;{{cite pmid|10022985}}&lt;/ref&gt;&lt;ref name=#9008165&gt;{{cite pmid|9008165}}&lt;/ref&gt; One of the key early sequencing-based transcriptomic methods, Serial Analysis of Gene Expression (SAGE), was developed in 1995 and worked by Sanger sequencing concatenated random transcript fragments with spacer sequences between.&lt;ref name=#7570003&gt;{{cite pmid|7570003}}&lt;/ref&gt; Transcripts were then quantified by matching the fragments to known genes. Digital gene expression analysis was a short-lived variant of SAGE that used next generation sequencing.&lt;ref name=#9331369&gt;{{cite pmid|9331369}}&lt;/ref&gt;&lt;ref name=#23290152&gt;{{cite pmid|23290152}}&lt;/ref&gt; These methods were largely overtaken by high throughput sequencing of entire transcripts, giving additional information on rare examples e.g. splice variants.&lt;ref name=#23290152&gt;{{cite pmid|23290152}}&lt;/ref&gt;

===Development of contemporary techniques===
The dominant contemporary techniques, Microarrays and RNA-Seq, were developed in the mid-1990s and 2000s.&lt;ref name=#23290152&gt;{{cite pmid|23290152}}&lt;/ref&gt; Microarrays that measure the abundances of a defined set of transcripts via their hybridisation to an array of complementary probes were first published in 1995.&lt;ref name=#7569999&gt;{{cite pmid|7569999}}&lt;/ref&gt;&lt;ref name=#17644526&gt;{{cite pmid|17644526}}&lt;/ref&gt; Both individually spotted oligonucleotide arrays and Affymetrix high density arrays were the method of choice for transcriptional profiling until the late-2000s.&lt;ref name=#19715439&gt;{{cite pmid|19715439}}&lt;/ref&gt; Over this period, a range of microarrays were produced to cover known genes in model or economically important organisms. Advances in design and manufacture of arrays improved the specificity of probes and allowed more genes to be tested on a single array, while advances in fluorescence detection increased the sensitivity and measurement accuracy for low abundance transcripts.&lt;ref name=#17644526&gt;{{cite pmid|17644526}}&lt;/ref&gt;&lt;ref&gt;ISBN:9780471726128&lt;/ref&gt;
RNA-Seq refers to the sequencing of transcript cDNAs, with abundance derived from the number of counts of each transcript. The technique has therefore been heavily influenced by the development of high-throughput sequencing technologies.&lt;ref name=#23290152&gt;{{cite pmid|23290152}}&lt;/ref&gt; The earliest RNA-Seq work was published in 2006 with 10&lt;sup&gt;5&lt;/sup&gt; transcripts sequenced using the 454 technology,&lt;ref name=#17010196&gt;{{cite pmid|17010196}}&lt;/ref&gt; which was sufficient coverage to quantify relative transcript abundance. RNA-Seq began to increase in popularity after 2008, when new Solexa/Illumina technologies allowed 10&lt;sup&gt;9&lt;/sup&gt; transcript sequences to be recorded.&lt;ref name=#18516045&gt;{{cite pmid|18516045}}&lt;/ref&gt;&lt;ref name=#18599741&gt;{{cite pmid|18599741}}&lt;/ref&gt;&lt;ref name=#18488015&gt;{{cite pmid|18488015}}&lt;/ref&gt; This coverage was sufficient for accurate quantitation of an entire human transcriptome. As of 2016, 10&lt;sup&gt;7&lt;/sup&gt; transcripts can be sequenced for under USD $1000.

== Data gathering ==
=== Expressed Sequence Tags (1991) ===
https://en.wikipedia.org/wiki/Expressed_sequence_tag
=== Serial Analysis of Gene Expression (1995) ===
https://en.wikipedia.org/wiki/Serial_analysis_of_gene_expression
=== Microarrays (1994) ===
* Principles and advances
* Methods
** Oligoarrays (Nimblegen)
** Lithography (Affymetrix)
** Spotted 2-colour arrays cDNAs on glass slides
** Membrane arrays? Colony hybridisation?
=== RNA-seq (2005ish) ===
* Principles and advances
* Methods
** Pyrosequencing, Roche 454 (2005)
** Sequencing-by-synthesis, Solexa/Illumina  (2006)
** Sequencing-by-ligation, ABI SOLiD (2006)
** Ion-semiconductor sequencing, Ion Torrent (2010)
** Single-molecule sequencing, Pacific Biosciences RSII (2010)
** Nanopore sequencing, Oxford Nanopore (2015)
=== Others?  Pyrosequencing, any qPCR type method that counts? ===
=== Briefly compare and contrast methods ===
== Data analysis ==
=== Challenges ===
* Incomplete reference genomes
* De novo assembly
* Signal from noise in deep sequencing datasets, false positives
* RNA extraction, how to sample without influence
* Biological variation
=== Principles ===
* Population Statistics
* Sequence alignment
* Image processing
=== Annotation? ===
=== Interpretation? ===
* Transcriptional vs post-transcriptional regulation
* Pathway analysis

==Applications==

===Diagnostics/disease profiling===
Transcriptomic strategies have seen broad application across diverse areas of biomedical research, including disease diagnosis and profiling.&lt;ref name=#19015660&gt;{{cite pmid|19015660}}&lt;/ref&gt; RNA-seq approaches have allowed for the large-scale identification of transcriptional start sites (TSS), uncovered alternative promoter usage and novel splicing alterations. These regulatory elements are important in human disease and therefore defining such variants is crucial to the interpretation of disease-association studies.&lt;ref name=#22739340&gt;{{cite pmid|22739340}}&lt;/ref&gt; RNA-seq can also identify disease-associated single nucleotide polymorphisms (SNP), allele-specific expression and gene fusions contributing to our understanding of disease causal variants in cancer.&lt;ref name=#26781813&gt;{{cite pmid|26781813}}&lt;/ref&gt;
Retrotransposons are transposable elements which proliferate within eukaryotic genomes through a process involving reverse transcription. RNA-seq can provide information about the transcription of endogenous retrotransposons that may influence the transcription of neighbouring genes by various epigenetic mechanisms thus leading to disease.&lt;ref name=#17363976&gt;{{cite pmid|17363976}}&lt;/ref&gt; Similarly, the potential for using RNA-seq to understand immune-related disease is expanding rapidly due to the ability to dissect immune cell populations and to sequence T cell and B cell receptor repertoires from patients.&lt;ref name=#26551575&gt;{{cite pmid|26551575}}&lt;/ref&gt;&lt;ref name=#26996076&gt;{{cite pmid|26996076}}&lt;/ref&gt;

===Human and pathogen transcriptomes===
RNA-seq of human pathogens has become an established method for quantifying gene expression changes, identifying novel virulence factors, predicting antibiotic resistance and unveiling host-pathogen immune interactions.&lt;ref name=#18284925&gt;{{cite pmid|18284925}}&lt;/ref&gt;&lt;ref name=#25517437&gt;{{cite pmid|25517437}}&lt;/ref&gt; A primary aim of this technology is to develop optimised infection control measures and targeted individualised treatment.&lt;ref name=#26996076&gt;{{cite pmid|26996076}}&lt;/ref&gt;
Transcriptomic analysis has predominantly focused on either the host or the pathogen. Dual RNA-seq has recently been applied to simultaneously profile RNA expression in both the pathogen and host throughout the infection process. This technique enables the study of the dynamic response and interspecies gene regulatory networks in both interaction partners from initial contact through to invasion and the final persistence of the pathogen or clearance by the host immune system.&lt;ref name=#22890146&gt;{{cite pmid|22890146}}&lt;/ref&gt;&lt;ref name=#25914674&gt;{{cite pmid|25914674}}&lt;/ref&gt;

===Responses to environment===
Transcriptomics allows identification of genes and pathways that respond to and counteract environmental stress. The non-targeted nature of transcriptomics allows the identification of novel transcriptional networks in complex systems. For example, comparative analysis of a range of chickpea lines at different developmental stages identified distinct transcriptional profiles associated with drought and salinity stresses.&lt;ref name=#26759178&gt;{{cite pmid|26759178}}&lt;/ref&gt; A highlight of this work was the identification of AP2-EREBP transcript isoforms that were dependent on drought and salt tolerant lines. Investigation of gene expression of during biofilm formation by the fungal pathogen Candida albicans revealed a co-regulated set of genes critical for biofilm establishment and maintennance.&lt;ref name=#15075282&gt;{{cite pmid|15075282}}&lt;/ref&gt;

Transcriptomic profiling also provides crucial information on mechanisms of drug resistance. Analysis of over 1000 Plasmodium falciparum isolates identified that an upregulation of the unfolded protein response and slower progression through the early stages of the asexual intraerythrocytic developmental cycle were associated with artemisinin resistance in the parasite.&lt;ref name=#25502316&gt;{{cite pmid|25502316}}&lt;/ref&gt; The transcriptomic profile associated with this resistance was also associated with isolates from a specific geographical region.

===Gene function annotation===
Furthermore, all transcriptomic techniques have been particularly useful in identifying the functions of genes and identifying those responsible for particular phenotypes. Transcriptomics of arabidopsis ecotypes that hyperaccumulate metals correlated genes involved in metal uptake, tolerance and homeostasis with the phenotype.&lt;ref name=#19192189&gt;{{cite pmid|19192189}}&lt;/ref&gt; Integration of RNA-seq datasets across different tissues has been used to improve annotation of gene functions in commercially important organisms (e.g. cucumber)&lt;ref name=#22047402&gt;{{cite pmid|22047402}}&lt;/ref&gt; or threatened species (e.g. koala).&lt;ref name=#25214207&gt;{{cite pmid|25214207}}&lt;/ref&gt;

Assembly of RNA-seq reads is not dependent on a reference genome &lt;ref name=#21572440&gt;{{cite pmid|21572440}}&lt;/ref&gt; and so ideal for gene expression studies of non-model organisms with non-existing or poorly developed genomic resources. For example, a database of SNPs used in Douglas Fir breeding programs was created by de novo transcriptome analysis, in the absence of a sequenced genome.&lt;ref name=#23445355&gt;{{cite pmid|23445355}}&lt;/ref&gt; Genes that function in the development of cardiac, muscle and nervous tissue in lobster were identified by comparing the transcriptomes of the various tissues types, without use of a genome sequence.&lt;ref name=#26772543&gt;{{cite pmid|26772543}}&lt;/ref&gt; RNA-seq can be also be used to identify previously unknown protein coding regions in existing sequenced genomes.
Non-coding RNA

It has been estimated that 75% of the human genome is transcribed into RNA, but only 1.5% of the genome encodes proteins, indicating a huge variety of non-coding RNA (ncRNA) is produced by a human cells. &lt;ref name=#22955620&gt;{{cite pmid|22955620}}&lt;/ref&gt; Non-coding RNA is not translated into a protein and may lack the poly-A tail typical of mRNA. Non-coding RNAs have described roles in protein translation, DNA replication, RNA splicing and transcriptional regulation. &lt;ref name=#1883196&gt;{{cite pmid|1883196}}&lt;/ref&gt;&lt;ref name=#16943439&gt;{{cite pmid|16943439}}&lt;/ref&gt;&lt;ref name=#16357227&gt;{{cite pmid|16357227}}&lt;/ref&gt;&lt;ref name=#15851066&gt;{{cite pmid|15851066}}&lt;/ref&gt; Reported roles of ncRNA regulating cancer, cardiovascular and neurological diseases have raised interest in ncRNA transcriptomes. &lt;ref name=#22094949&gt;{{cite pmid|22094949}}&lt;/ref&gt;

=== Gene expression databases ===
Transcriptomics studies generate large amounts of data that has potential applications far beyond the original aims of an experiment. As such, raw or process data may be deposited in public databases to ensure their utility for the broader scientific community (The Gene Expression Omnibus contained millions of experiments in 2016). The summary of the main databases below indicates some of the available transcriptome data resources.

{| class=&quot;wikitable&quot;
|'''Name'''
|'''Host'''
|'''Data'''
|'''Description'''
|-
|Gene Expression Omnibus
|NCBI
|Microarray RNA-Seq
|First transcriptomics database  to accept data from any source. &lt;sup&gt;11752295&lt;/sup&gt; Introduced MIAME and  MINSEQE community standards that define necessary experiment metadata to ensure  effective interpretation and repeatability. &lt;sup&gt;11726920&lt;/sup&gt;
|-
|Sequence Read Archive 
|NCBI

EBI

DDBJ
|RNA-Seq
|Contains transcriptomics data as well as non-transcriptomic  genome sequencing and other DNA datasets. &lt;sup&gt;22009675&lt;/sup&gt; RNA-Seq  datasets can be submitted via the Gene Expression Omnibus.
|-
|ArrayExpress
|ENA
|Microarray
|Imports datasets from GEO and  accepts direct submissions. &lt;sup&gt;25361974&lt;/sup&gt; Processed data and experiment  metadata is stored at ArrayExpress, while the raw sequence reads are held at  the ENA. Complies with MIAME and MINSEQE standards. &lt;sup&gt;19484163&lt;/sup&gt;
|-
|Expression Atlas
|EBI
|Microarray RNA-Seq
|Tissue-specific gene expression database for animals  and plants. &lt;sup&gt;26481351&lt;/sup&gt;   Displays secondary analyses and  visualisation, such as functional enrichment of Gene Ontology terms, interpro  domains, or pathways. Links to protein abundance data where available.
|-
|Genevestigator
|Privately curated
|Microarray RNA-Seq
|Contains manual curations of public  transcriptome datasets, focusing on medical and plant biology data. &lt;sup&gt;19956698&lt;/sup&gt;  Individual experiments are normalised across the full database, to allow  comparison of gene expression across diverse experiments. Full functionality requires  licence purchase, with free access to a limited functionality.
|-
|RefEx
|DDBJ
|All
|Human, mouse, and rat transcriptomes from 40 different  organs. Gene expression visualised as heatmaps projected onto 3D  representations of anatomical structures. &lt;sup&gt;18835852&lt;/sup&gt;
|-
|NONCODE
|
|RNA-Seq
|Non-coding RNAs (NcRNAs)  excluding tRNA and rRNA. &lt;sup&gt;26586799&lt;/sup&gt;
|}

==References==
&lt;references/&gt;
&lt;!---------------------------------------------

 References should be added inline
 using the following syntax:

 &lt;ref name=#7020376&gt;{{cite pmid|7020376}}&lt;/ref&gt;

 &lt;ref name=#7020376 /&gt; for re-use

----------------------------------------------&gt;

[[Category:PLoS Computational Biology drafts]]</text>
      <sha1>13gx6ldm5dfdo4hxnnccrksv14ugghn</sha1>
    </revision>
    <revision>
      <id>5212</id>
      <parentid>5211</parentid>
      <timestamp>2016-09-14T00:30:19Z</timestamp>
      <contributor>
        <username>T Shafee</username>
        <id>80</id>
      </contributor>
      <minor/>
      <comment>/* Gene expression databases */ ref formatting</comment>
      <model>wikitext</model>
      <format>text/x-wiki</format>
      <text xml:space="preserve" bytes="19183">{{author
|first1       = Rohan
|last1        = Lowe
|username1    = User:Rohan_Lowe
|department1  = La Trobe Institute for Molecular Science
|institution1 = La Trobe University
|address1     = Melbourne, Australia
|orcid1       = 0000-0003-0653-9704

|first2       = Neil 
|last2        = Shirley 
|username2    = 
|department2  = ARC Centre of Excellence in Plant Cell Walls
|institution2 = University of Adelaide
|address2     = Adelaide, Australia
|orcid2       =

|first3       = Mark
|last3        = Bleackley
|username3    = User:Mbleackley
|department3  = La Trobe Institute for Molecular Science
|institution3 = La Trobe University
|address3     = Melbourne, Australia
|orcid3       = 

|first4       = Stephen
|last4        = Dolan
|username4    = 
|department4  = Department of Biochemistry
|institution4 = University of Cambridge
|address4     = Cambridge, UK
|orcid4       =

|first5       = Thomas
|last5        = Shafee
|username5    = User:T Shafee
|department5  = La Trobe Institute for Molecular Science
|institution5 = La Trobe University
|address5     = Melbourne, Australia
|orcid5       = 0000-0002-2298-7593
}}

'''Transcriptomics''' is the study of an organism’s [[wp:transcriptome|transcriptome]], the sum of all of its [[wp:RNA|RNA transcripts]]. The information content of an organism is recorded in the DNA of its [[wp:genome|genome]] and [[wp:Gene expression|expressed]] through [[wp:Transcription (genetics)|transcription]]. Here, [[wp:mRNA|mRNA]] serves as a transient intermediary molecule in the information network, whilst [[wp:Non-coding_RNA|non-coding RNAs]] perform additional diverse functions. A transcriptome captures a snapshot in time of the total transcripts present in a [[wp:cell (biology)|cell]].
The first attempts to study the whole transcriptome began in the early 1990s and technological advances since the late 1990s have made transcriptomics a widespread discipline. Transcriptomics has been defined by repeated technological innovations that transform the field. The two key contemporary techniques in the field are [[wp:microarray|microarrays]], which quantify a set of predetermined sequences, and [[wp:RNA-Seq|RNA-Seq]], which uses [[wp:DNA_sequencing#Next-generation_methods|high-throughput sequencing]] to capture all sequences.
Measuring the expression of an organism’s [[wp:gene|genes]] in different [[wp:tissue (biology)|tissues]], [[wp:Environment (biophysical)|conditions]], or time points gives information on how genes are [[wp:Regulation_of_gene_expression|regulated]] and reveal details of an organism’s biology. It can also help to infer the [[wp:Phenotype|functions]] of previously unannotated genes. Transcriptomic analysis has enabled the study of how gene expression changes, for example in human [[wp:disease|diseases]]. An analysis of gene expression in its entirety allows detection of broad coordinated trends that are not detectable with more targeted [[wp:assay|assays]].

==History==
Transcriptomics has been characterised by the development of new techniques that re-define what is possible every decade or so, rendering previous technologies obsolete. The first attempt at capturing a partial human transcriptome was published in 1991, reporting 609 mRNA sequences from the human brain.&lt;ref name=#2047873&gt;{{cite pmid|2047873}}&lt;/ref&gt; In 2008, two human transcriptomes composed of millions of transcript-derived sequences covering 16,000 genes were published,&lt;ref name=#18978789&gt;{{cite pmid|18978789}}&lt;/ref&gt;&lt;ref name=#18599741&gt;{{cite pmid|18599741}}&lt;/ref&gt; and by 2015, transcriptomes had been published for hundreds of individuals.&lt;ref name=#24037378&gt;{{cite pmid|24037378}}&lt;/ref&gt;&lt;ref name=#25954002&gt;{{cite pmid|25954002}}&lt;/ref&gt; Transcriptomes for different disease states, tissues, or even single cells are now routinely generated. &lt;ref name=#25954002&gt;{{cite pmid|25954002}}&lt;/ref&gt;&lt;ref name=#24524133&gt;{{cite pmid|24524133}}&lt;/ref&gt;&lt;ref name=#26000846&gt;{{cite pmid|26000846}}&lt;/ref&gt; This explosion in transcriptomics has been driven by the rapid development of new technologies with improved sensitivity and economy.&lt;ref name=#23290152&gt;{{cite pmid|23290152}}&lt;/ref&gt;&lt;ref name=#19015660&gt;{{cite pmid|19015660}}&lt;/ref&gt;&lt;ref name=#21191423&gt;{{cite pmid|21191423}}&lt;/ref&gt;&lt;ref name=#19715439&gt;{{cite pmid|19715439}}&lt;/ref&gt;

===Before transcriptomics===
Studies of individual transcripts were being performed several decades before any transcriptomics approaches were available. Libraries of silkmoth mRNAs were being collected and stored as complementary DNA (cDNA) in the late 1970s.519770 Sequencing random individual transcripts from these libraries by low-throughput Sanger sequencing to generate Expressed Sequence Tags began in the 1980s,&lt;ref name=#6956902&gt;{{cite pmid|6956902}}&lt;/ref&gt;&lt;ref name=#6687628&gt;{{cite pmid|6687628}}&lt;/ref&gt;&lt;ref name=#2047873&gt;{{cite pmid|2047873}}&lt;/ref&gt; as did quantification of individual transcripts by Northern blotting, and later Reverse Transcriptase quantitative PCR (RT-qPCR),414220 &lt;ref name=#2479917&gt;{{cite pmid|2479917}}&lt;/ref&gt; but these methods were laborious and only able to capture a tiny subsection of a transcriptome.&lt;ref name=#19715439&gt;{{cite pmid|19715439}}&lt;/ref&gt; Consequently, important questions of how the transcriptome as a whole is expressed and regulated would remain unanswered until higher-throughput techniques were developed.

===Early attempts===
The word “Transcriptome” was first used in the 1990s.&lt;ref name=#10022985&gt;{{cite pmid|10022985}}&lt;/ref&gt;&lt;ref name=#9008165&gt;{{cite pmid|9008165}}&lt;/ref&gt; One of the key early sequencing-based transcriptomic methods, Serial Analysis of Gene Expression (SAGE), was developed in 1995 and worked by Sanger sequencing concatenated random transcript fragments with spacer sequences between.&lt;ref name=#7570003&gt;{{cite pmid|7570003}}&lt;/ref&gt; Transcripts were then quantified by matching the fragments to known genes. Digital gene expression analysis was a short-lived variant of SAGE that used next generation sequencing.&lt;ref name=#9331369&gt;{{cite pmid|9331369}}&lt;/ref&gt;&lt;ref name=#23290152&gt;{{cite pmid|23290152}}&lt;/ref&gt; These methods were largely overtaken by high throughput sequencing of entire transcripts, giving additional information on rare examples e.g. splice variants.&lt;ref name=#23290152&gt;{{cite pmid|23290152}}&lt;/ref&gt;

===Development of contemporary techniques===
The dominant contemporary techniques, Microarrays and RNA-Seq, were developed in the mid-1990s and 2000s.&lt;ref name=#23290152&gt;{{cite pmid|23290152}}&lt;/ref&gt; Microarrays that measure the abundances of a defined set of transcripts via their hybridisation to an array of complementary probes were first published in 1995.&lt;ref name=#7569999&gt;{{cite pmid|7569999}}&lt;/ref&gt;&lt;ref name=#17644526&gt;{{cite pmid|17644526}}&lt;/ref&gt; Both individually spotted oligonucleotide arrays and Affymetrix high density arrays were the method of choice for transcriptional profiling until the late-2000s.&lt;ref name=#19715439&gt;{{cite pmid|19715439}}&lt;/ref&gt; Over this period, a range of microarrays were produced to cover known genes in model or economically important organisms. Advances in design and manufacture of arrays improved the specificity of probes and allowed more genes to be tested on a single array, while advances in fluorescence detection increased the sensitivity and measurement accuracy for low abundance transcripts.&lt;ref name=#17644526&gt;{{cite pmid|17644526}}&lt;/ref&gt;&lt;ref&gt;ISBN:9780471726128&lt;/ref&gt;
RNA-Seq refers to the sequencing of transcript cDNAs, with abundance derived from the number of counts of each transcript. The technique has therefore been heavily influenced by the development of high-throughput sequencing technologies.&lt;ref name=#23290152&gt;{{cite pmid|23290152}}&lt;/ref&gt; The earliest RNA-Seq work was published in 2006 with 10&lt;sup&gt;5&lt;/sup&gt; transcripts sequenced using the 454 technology,&lt;ref name=#17010196&gt;{{cite pmid|17010196}}&lt;/ref&gt; which was sufficient coverage to quantify relative transcript abundance. RNA-Seq began to increase in popularity after 2008, when new Solexa/Illumina technologies allowed 10&lt;sup&gt;9&lt;/sup&gt; transcript sequences to be recorded.&lt;ref name=#18516045&gt;{{cite pmid|18516045}}&lt;/ref&gt;&lt;ref name=#18599741&gt;{{cite pmid|18599741}}&lt;/ref&gt;&lt;ref name=#18488015&gt;{{cite pmid|18488015}}&lt;/ref&gt; This coverage was sufficient for accurate quantitation of an entire human transcriptome. As of 2016, 10&lt;sup&gt;7&lt;/sup&gt; transcripts can be sequenced for under USD $1000.

== Data gathering ==
=== Expressed Sequence Tags (1991) ===
https://en.wikipedia.org/wiki/Expressed_sequence_tag
=== Serial Analysis of Gene Expression (1995) ===
https://en.wikipedia.org/wiki/Serial_analysis_of_gene_expression
=== Microarrays (1994) ===
* Principles and advances
* Methods
** Oligoarrays (Nimblegen)
** Lithography (Affymetrix)
** Spotted 2-colour arrays cDNAs on glass slides
** Membrane arrays? Colony hybridisation?
=== RNA-seq (2005ish) ===
* Principles and advances
* Methods
** Pyrosequencing, Roche 454 (2005)
** Sequencing-by-synthesis, Solexa/Illumina  (2006)
** Sequencing-by-ligation, ABI SOLiD (2006)
** Ion-semiconductor sequencing, Ion Torrent (2010)
** Single-molecule sequencing, Pacific Biosciences RSII (2010)
** Nanopore sequencing, Oxford Nanopore (2015)
=== Others?  Pyrosequencing, any qPCR type method that counts? ===
=== Briefly compare and contrast methods ===
== Data analysis ==
=== Challenges ===
* Incomplete reference genomes
* De novo assembly
* Signal from noise in deep sequencing datasets, false positives
* RNA extraction, how to sample without influence
* Biological variation
=== Principles ===
* Population Statistics
* Sequence alignment
* Image processing
=== Annotation? ===
=== Interpretation? ===
* Transcriptional vs post-transcriptional regulation
* Pathway analysis

==Applications==

===Diagnostics/disease profiling===
Transcriptomic strategies have seen broad application across diverse areas of biomedical research, including disease diagnosis and profiling.&lt;ref name=#19015660&gt;{{cite pmid|19015660}}&lt;/ref&gt; RNA-seq approaches have allowed for the large-scale identification of transcriptional start sites (TSS), uncovered alternative promoter usage and novel splicing alterations. These regulatory elements are important in human disease and therefore defining such variants is crucial to the interpretation of disease-association studies.&lt;ref name=#22739340&gt;{{cite pmid|22739340}}&lt;/ref&gt; RNA-seq can also identify disease-associated single nucleotide polymorphisms (SNP), allele-specific expression and gene fusions contributing to our understanding of disease causal variants in cancer.&lt;ref name=#26781813&gt;{{cite pmid|26781813}}&lt;/ref&gt;
Retrotransposons are transposable elements which proliferate within eukaryotic genomes through a process involving reverse transcription. RNA-seq can provide information about the transcription of endogenous retrotransposons that may influence the transcription of neighbouring genes by various epigenetic mechanisms thus leading to disease.&lt;ref name=#17363976&gt;{{cite pmid|17363976}}&lt;/ref&gt; Similarly, the potential for using RNA-seq to understand immune-related disease is expanding rapidly due to the ability to dissect immune cell populations and to sequence T cell and B cell receptor repertoires from patients.&lt;ref name=#26551575&gt;{{cite pmid|26551575}}&lt;/ref&gt;&lt;ref name=#26996076&gt;{{cite pmid|26996076}}&lt;/ref&gt;

===Human and pathogen transcriptomes===
RNA-seq of human pathogens has become an established method for quantifying gene expression changes, identifying novel virulence factors, predicting antibiotic resistance and unveiling host-pathogen immune interactions.&lt;ref name=#18284925&gt;{{cite pmid|18284925}}&lt;/ref&gt;&lt;ref name=#25517437&gt;{{cite pmid|25517437}}&lt;/ref&gt; A primary aim of this technology is to develop optimised infection control measures and targeted individualised treatment.&lt;ref name=#26996076&gt;{{cite pmid|26996076}}&lt;/ref&gt;
Transcriptomic analysis has predominantly focused on either the host or the pathogen. Dual RNA-seq has recently been applied to simultaneously profile RNA expression in both the pathogen and host throughout the infection process. This technique enables the study of the dynamic response and interspecies gene regulatory networks in both interaction partners from initial contact through to invasion and the final persistence of the pathogen or clearance by the host immune system.&lt;ref name=#22890146&gt;{{cite pmid|22890146}}&lt;/ref&gt;&lt;ref name=#25914674&gt;{{cite pmid|25914674}}&lt;/ref&gt;

===Responses to environment===
Transcriptomics allows identification of genes and pathways that respond to and counteract environmental stress. The non-targeted nature of transcriptomics allows the identification of novel transcriptional networks in complex systems. For example, comparative analysis of a range of chickpea lines at different developmental stages identified distinct transcriptional profiles associated with drought and salinity stresses.&lt;ref name=#26759178&gt;{{cite pmid|26759178}}&lt;/ref&gt; A highlight of this work was the identification of AP2-EREBP transcript isoforms that were dependent on drought and salt tolerant lines. Investigation of gene expression of during biofilm formation by the fungal pathogen Candida albicans revealed a co-regulated set of genes critical for biofilm establishment and maintennance.&lt;ref name=#15075282&gt;{{cite pmid|15075282}}&lt;/ref&gt;

Transcriptomic profiling also provides crucial information on mechanisms of drug resistance. Analysis of over 1000 Plasmodium falciparum isolates identified that an upregulation of the unfolded protein response and slower progression through the early stages of the asexual intraerythrocytic developmental cycle were associated with artemisinin resistance in the parasite.&lt;ref name=#25502316&gt;{{cite pmid|25502316}}&lt;/ref&gt; The transcriptomic profile associated with this resistance was also associated with isolates from a specific geographical region.

===Gene function annotation===
Furthermore, all transcriptomic techniques have been particularly useful in identifying the functions of genes and identifying those responsible for particular phenotypes. Transcriptomics of arabidopsis ecotypes that hyperaccumulate metals correlated genes involved in metal uptake, tolerance and homeostasis with the phenotype.&lt;ref name=#19192189&gt;{{cite pmid|19192189}}&lt;/ref&gt; Integration of RNA-seq datasets across different tissues has been used to improve annotation of gene functions in commercially important organisms (e.g. cucumber)&lt;ref name=#22047402&gt;{{cite pmid|22047402}}&lt;/ref&gt; or threatened species (e.g. koala).&lt;ref name=#25214207&gt;{{cite pmid|25214207}}&lt;/ref&gt;

Assembly of RNA-seq reads is not dependent on a reference genome &lt;ref name=#21572440&gt;{{cite pmid|21572440}}&lt;/ref&gt; and so ideal for gene expression studies of non-model organisms with non-existing or poorly developed genomic resources. For example, a database of SNPs used in Douglas Fir breeding programs was created by de novo transcriptome analysis, in the absence of a sequenced genome.&lt;ref name=#23445355&gt;{{cite pmid|23445355}}&lt;/ref&gt; Genes that function in the development of cardiac, muscle and nervous tissue in lobster were identified by comparing the transcriptomes of the various tissues types, without use of a genome sequence.&lt;ref name=#26772543&gt;{{cite pmid|26772543}}&lt;/ref&gt; RNA-seq can be also be used to identify previously unknown protein coding regions in existing sequenced genomes.
Non-coding RNA

It has been estimated that 75% of the human genome is transcribed into RNA, but only 1.5% of the genome encodes proteins, indicating a huge variety of non-coding RNA (ncRNA) is produced by a human cells. &lt;ref name=#22955620&gt;{{cite pmid|22955620}}&lt;/ref&gt; Non-coding RNA is not translated into a protein and may lack the poly-A tail typical of mRNA. Non-coding RNAs have described roles in protein translation, DNA replication, RNA splicing and transcriptional regulation. &lt;ref name=#1883196&gt;{{cite pmid|1883196}}&lt;/ref&gt;&lt;ref name=#16943439&gt;{{cite pmid|16943439}}&lt;/ref&gt;&lt;ref name=#16357227&gt;{{cite pmid|16357227}}&lt;/ref&gt;&lt;ref name=#15851066&gt;{{cite pmid|15851066}}&lt;/ref&gt; Reported roles of ncRNA regulating cancer, cardiovascular and neurological diseases have raised interest in ncRNA transcriptomes. &lt;ref name=#22094949&gt;{{cite pmid|22094949}}&lt;/ref&gt;

=== Gene expression databases ===
Transcriptomics studies generate large amounts of data that has potential applications far beyond the original aims of an experiment. As such, raw or process data may be deposited in public databases to ensure their utility for the broader scientific community (The Gene Expression Omnibus contained millions of experiments in 2016). The summary of the main databases below indicates some of the available transcriptome data resources.

{| class=&quot;wikitable&quot;
|'''Name'''
|'''Host'''
|'''Data'''
|'''Description'''
|-
|Gene Expression Omnibus
|NCBI
|Microarray RNA-Seq
|First transcriptomics database to accept data from any source.&lt;ref name=#11752295&gt;{{cite pmid|11752295}}&lt;/ref&gt; Introduced MIAME and MINSEQE community standards that define necessary experiment metadata to ensure effective interpretation and repeatability.&lt;ref name=#11726920&gt;{{cite pmid|11726920}}&lt;/ref&gt;
|-
|Sequence Read Archive 
|NCBI

EBI

DDBJ
|RNA-Seq
|Contains transcriptomics data as well as non-transcriptomic genome sequencing and other DNA datasets.&lt;ref name=#22009675&gt;{{cite pmid|22009675}}&lt;/ref&gt; RNA-Seq datasets can be submitted via the Gene Expression Omnibus.
|-
|ArrayExpress
|ENA
|Microarray
|Imports datasets from GEO and accepts direct submissions.&lt;ref name=#25361974&gt;{{cite pmid|25361974}}&lt;/ref&gt; Processed data and experiment metadata is stored at ArrayExpress, while the raw sequence reads are held at the ENA. Complies with MIAME and MINSEQE standards.&lt;ref name=#19484163&gt;{{cite pmid|19484163}}&lt;/ref&gt;
|-
|Expression Atlas
|EBI
|Microarray RNA-Seq
|Tissue-specific gene expression database for animals and plants.&lt;ref name=#26481351&gt;{{cite pmid|26481351}}&lt;/ref&gt;   Displays secondary analyses and visualisation, such as functional enrichment of Gene Ontology terms, interpro domains, or pathways. Links to protein abundance data where available.
|-
|Genevestigator
|Privately curated
|Microarray RNA-Seq
|Contains manual curations of public transcriptome datasets, focusing on medical and plant biology data.&lt;ref name=#19956698&gt;{{cite pmid|19956698}}&lt;/ref&gt; Individual experiments are normalised across the full database, to allow comparison of gene expression across diverse experiments. Full functionality requires licence purchase, with free access to a limited functionality.
|-
|RefEx
|DDBJ
|All
|Human, mouse, and rat transcriptomes from 40 different organs. Gene expression visualised as heatmaps projected onto 3D representations of anatomical structures.&lt;ref name=#18835852&gt;{{cite pmid|18835852}}&lt;/ref&gt;
|-
|NONCODE
|
|RNA-Seq
|Non-coding RNAs (NcRNAs) excluding tRNA and rRNA.&lt;ref name=#26586799&gt;{{cite pmid|26586799}}&lt;/ref&gt;
|}

==References==
&lt;references/&gt;
&lt;!---------------------------------------------

 References should be added inline
 using the following syntax:

 &lt;ref name=#7020376&gt;{{cite pmid|7020376}}&lt;/ref&gt;

 &lt;ref name=#7020376 /&gt; for re-use

----------------------------------------------&gt;

[[Category:PLoS Computational Biology drafts]]</text>
      <sha1>aftawqga5fj4iv9ktgfflh0kzaopxlm</sha1>
    </revision>
    <revision>
      <id>5213</id>
      <parentid>5212</parentid>
      <timestamp>2016-09-14T00:32:22Z</timestamp>
      <contributor>
        <username>T Shafee</username>
        <id>80</id>
      </contributor>
      <comment>/* Gene expression databases */ table legend</comment>
      <model>wikitext</model>
      <format>text/x-wiki</format>
      <text xml:space="preserve" bytes="19515">{{author
|first1       = Rohan
|last1        = Lowe
|username1    = User:Rohan_Lowe
|department1  = La Trobe Institute for Molecular Science
|institution1 = La Trobe University
|address1     = Melbourne, Australia
|orcid1       = 0000-0003-0653-9704

|first2       = Neil 
|last2        = Shirley 
|username2    = 
|department2  = ARC Centre of Excellence in Plant Cell Walls
|institution2 = University of Adelaide
|address2     = Adelaide, Australia
|orcid2       =

|first3       = Mark
|last3        = Bleackley
|username3    = User:Mbleackley
|department3  = La Trobe Institute for Molecular Science
|institution3 = La Trobe University
|address3     = Melbourne, Australia
|orcid3       = 

|first4       = Stephen
|last4        = Dolan
|username4    = 
|department4  = Department of Biochemistry
|institution4 = University of Cambridge
|address4     = Cambridge, UK
|orcid4       =

|first5       = Thomas
|last5        = Shafee
|username5    = User:T Shafee
|department5  = La Trobe Institute for Molecular Science
|institution5 = La Trobe University
|address5     = Melbourne, Australia
|orcid5       = 0000-0002-2298-7593
}}

'''Transcriptomics''' is the study of an organism’s [[wp:transcriptome|transcriptome]], the sum of all of its [[wp:RNA|RNA transcripts]]. The information content of an organism is recorded in the DNA of its [[wp:genome|genome]] and [[wp:Gene expression|expressed]] through [[wp:Transcription (genetics)|transcription]]. Here, [[wp:mRNA|mRNA]] serves as a transient intermediary molecule in the information network, whilst [[wp:Non-coding_RNA|non-coding RNAs]] perform additional diverse functions. A transcriptome captures a snapshot in time of the total transcripts present in a [[wp:cell (biology)|cell]].
The first attempts to study the whole transcriptome began in the early 1990s and technological advances since the late 1990s have made transcriptomics a widespread discipline. Transcriptomics has been defined by repeated technological innovations that transform the field. The two key contemporary techniques in the field are [[wp:microarray|microarrays]], which quantify a set of predetermined sequences, and [[wp:RNA-Seq|RNA-Seq]], which uses [[wp:DNA_sequencing#Next-generation_methods|high-throughput sequencing]] to capture all sequences.
Measuring the expression of an organism’s [[wp:gene|genes]] in different [[wp:tissue (biology)|tissues]], [[wp:Environment (biophysical)|conditions]], or time points gives information on how genes are [[wp:Regulation_of_gene_expression|regulated]] and reveal details of an organism’s biology. It can also help to infer the [[wp:Phenotype|functions]] of previously unannotated genes. Transcriptomic analysis has enabled the study of how gene expression changes, for example in human [[wp:disease|diseases]]. An analysis of gene expression in its entirety allows detection of broad coordinated trends that are not detectable with more targeted [[wp:assay|assays]].

==History==
Transcriptomics has been characterised by the development of new techniques that re-define what is possible every decade or so, rendering previous technologies obsolete. The first attempt at capturing a partial human transcriptome was published in 1991, reporting 609 mRNA sequences from the human brain.&lt;ref name=#2047873&gt;{{cite pmid|2047873}}&lt;/ref&gt; In 2008, two human transcriptomes composed of millions of transcript-derived sequences covering 16,000 genes were published,&lt;ref name=#18978789&gt;{{cite pmid|18978789}}&lt;/ref&gt;&lt;ref name=#18599741&gt;{{cite pmid|18599741}}&lt;/ref&gt; and by 2015, transcriptomes had been published for hundreds of individuals.&lt;ref name=#24037378&gt;{{cite pmid|24037378}}&lt;/ref&gt;&lt;ref name=#25954002&gt;{{cite pmid|25954002}}&lt;/ref&gt; Transcriptomes for different disease states, tissues, or even single cells are now routinely generated. &lt;ref name=#25954002&gt;{{cite pmid|25954002}}&lt;/ref&gt;&lt;ref name=#24524133&gt;{{cite pmid|24524133}}&lt;/ref&gt;&lt;ref name=#26000846&gt;{{cite pmid|26000846}}&lt;/ref&gt; This explosion in transcriptomics has been driven by the rapid development of new technologies with improved sensitivity and economy.&lt;ref name=#23290152&gt;{{cite pmid|23290152}}&lt;/ref&gt;&lt;ref name=#19015660&gt;{{cite pmid|19015660}}&lt;/ref&gt;&lt;ref name=#21191423&gt;{{cite pmid|21191423}}&lt;/ref&gt;&lt;ref name=#19715439&gt;{{cite pmid|19715439}}&lt;/ref&gt;

===Before transcriptomics===
Studies of individual transcripts were being performed several decades before any transcriptomics approaches were available. Libraries of silkmoth mRNAs were being collected and stored as complementary DNA (cDNA) in the late 1970s.519770 Sequencing random individual transcripts from these libraries by low-throughput Sanger sequencing to generate Expressed Sequence Tags began in the 1980s,&lt;ref name=#6956902&gt;{{cite pmid|6956902}}&lt;/ref&gt;&lt;ref name=#6687628&gt;{{cite pmid|6687628}}&lt;/ref&gt;&lt;ref name=#2047873&gt;{{cite pmid|2047873}}&lt;/ref&gt; as did quantification of individual transcripts by Northern blotting, and later Reverse Transcriptase quantitative PCR (RT-qPCR),414220 &lt;ref name=#2479917&gt;{{cite pmid|2479917}}&lt;/ref&gt; but these methods were laborious and only able to capture a tiny subsection of a transcriptome.&lt;ref name=#19715439&gt;{{cite pmid|19715439}}&lt;/ref&gt; Consequently, important questions of how the transcriptome as a whole is expressed and regulated would remain unanswered until higher-throughput techniques were developed.

===Early attempts===
The word “Transcriptome” was first used in the 1990s.&lt;ref name=#10022985&gt;{{cite pmid|10022985}}&lt;/ref&gt;&lt;ref name=#9008165&gt;{{cite pmid|9008165}}&lt;/ref&gt; One of the key early sequencing-based transcriptomic methods, Serial Analysis of Gene Expression (SAGE), was developed in 1995 and worked by Sanger sequencing concatenated random transcript fragments with spacer sequences between.&lt;ref name=#7570003&gt;{{cite pmid|7570003}}&lt;/ref&gt; Transcripts were then quantified by matching the fragments to known genes. Digital gene expression analysis was a short-lived variant of SAGE that used next generation sequencing.&lt;ref name=#9331369&gt;{{cite pmid|9331369}}&lt;/ref&gt;&lt;ref name=#23290152&gt;{{cite pmid|23290152}}&lt;/ref&gt; These methods were largely overtaken by high throughput sequencing of entire transcripts, giving additional information on rare examples e.g. splice variants.&lt;ref name=#23290152&gt;{{cite pmid|23290152}}&lt;/ref&gt;

===Development of contemporary techniques===
The dominant contemporary techniques, Microarrays and RNA-Seq, were developed in the mid-1990s and 2000s.&lt;ref name=#23290152&gt;{{cite pmid|23290152}}&lt;/ref&gt; Microarrays that measure the abundances of a defined set of transcripts via their hybridisation to an array of complementary probes were first published in 1995.&lt;ref name=#7569999&gt;{{cite pmid|7569999}}&lt;/ref&gt;&lt;ref name=#17644526&gt;{{cite pmid|17644526}}&lt;/ref&gt; Both individually spotted oligonucleotide arrays and Affymetrix high density arrays were the method of choice for transcriptional profiling until the late-2000s.&lt;ref name=#19715439&gt;{{cite pmid|19715439}}&lt;/ref&gt; Over this period, a range of microarrays were produced to cover known genes in model or economically important organisms. Advances in design and manufacture of arrays improved the specificity of probes and allowed more genes to be tested on a single array, while advances in fluorescence detection increased the sensitivity and measurement accuracy for low abundance transcripts.&lt;ref name=#17644526&gt;{{cite pmid|17644526}}&lt;/ref&gt;&lt;ref&gt;ISBN:9780471726128&lt;/ref&gt;
RNA-Seq refers to the sequencing of transcript cDNAs, with abundance derived from the number of counts of each transcript. The technique has therefore been heavily influenced by the development of high-throughput sequencing technologies.&lt;ref name=#23290152&gt;{{cite pmid|23290152}}&lt;/ref&gt; The earliest RNA-Seq work was published in 2006 with 10&lt;sup&gt;5&lt;/sup&gt; transcripts sequenced using the 454 technology,&lt;ref name=#17010196&gt;{{cite pmid|17010196}}&lt;/ref&gt; which was sufficient coverage to quantify relative transcript abundance. RNA-Seq began to increase in popularity after 2008, when new Solexa/Illumina technologies allowed 10&lt;sup&gt;9&lt;/sup&gt; transcript sequences to be recorded.&lt;ref name=#18516045&gt;{{cite pmid|18516045}}&lt;/ref&gt;&lt;ref name=#18599741&gt;{{cite pmid|18599741}}&lt;/ref&gt;&lt;ref name=#18488015&gt;{{cite pmid|18488015}}&lt;/ref&gt; This coverage was sufficient for accurate quantitation of an entire human transcriptome. As of 2016, 10&lt;sup&gt;7&lt;/sup&gt; transcripts can be sequenced for under USD $1000.

== Data gathering ==
=== Expressed Sequence Tags (1991) ===
https://en.wikipedia.org/wiki/Expressed_sequence_tag
=== Serial Analysis of Gene Expression (1995) ===
https://en.wikipedia.org/wiki/Serial_analysis_of_gene_expression
=== Microarrays (1994) ===
* Principles and advances
* Methods
** Oligoarrays (Nimblegen)
** Lithography (Affymetrix)
** Spotted 2-colour arrays cDNAs on glass slides
** Membrane arrays? Colony hybridisation?
=== RNA-seq (2005ish) ===
* Principles and advances
* Methods
** Pyrosequencing, Roche 454 (2005)
** Sequencing-by-synthesis, Solexa/Illumina  (2006)
** Sequencing-by-ligation, ABI SOLiD (2006)
** Ion-semiconductor sequencing, Ion Torrent (2010)
** Single-molecule sequencing, Pacific Biosciences RSII (2010)
** Nanopore sequencing, Oxford Nanopore (2015)
=== Others?  Pyrosequencing, any qPCR type method that counts? ===
=== Briefly compare and contrast methods ===
== Data analysis ==
=== Challenges ===
* Incomplete reference genomes
* De novo assembly
* Signal from noise in deep sequencing datasets, false positives
* RNA extraction, how to sample without influence
* Biological variation
=== Principles ===
* Population Statistics
* Sequence alignment
* Image processing
=== Annotation? ===
=== Interpretation? ===
* Transcriptional vs post-transcriptional regulation
* Pathway analysis

==Applications==

===Diagnostics/disease profiling===
Transcriptomic strategies have seen broad application across diverse areas of biomedical research, including disease diagnosis and profiling.&lt;ref name=#19015660&gt;{{cite pmid|19015660}}&lt;/ref&gt; RNA-seq approaches have allowed for the large-scale identification of transcriptional start sites (TSS), uncovered alternative promoter usage and novel splicing alterations. These regulatory elements are important in human disease and therefore defining such variants is crucial to the interpretation of disease-association studies.&lt;ref name=#22739340&gt;{{cite pmid|22739340}}&lt;/ref&gt; RNA-seq can also identify disease-associated single nucleotide polymorphisms (SNP), allele-specific expression and gene fusions contributing to our understanding of disease causal variants in cancer.&lt;ref name=#26781813&gt;{{cite pmid|26781813}}&lt;/ref&gt;
Retrotransposons are transposable elements which proliferate within eukaryotic genomes through a process involving reverse transcription. RNA-seq can provide information about the transcription of endogenous retrotransposons that may influence the transcription of neighbouring genes by various epigenetic mechanisms thus leading to disease.&lt;ref name=#17363976&gt;{{cite pmid|17363976}}&lt;/ref&gt; Similarly, the potential for using RNA-seq to understand immune-related disease is expanding rapidly due to the ability to dissect immune cell populations and to sequence T cell and B cell receptor repertoires from patients.&lt;ref name=#26551575&gt;{{cite pmid|26551575}}&lt;/ref&gt;&lt;ref name=#26996076&gt;{{cite pmid|26996076}}&lt;/ref&gt;

===Human and pathogen transcriptomes===
RNA-seq of human pathogens has become an established method for quantifying gene expression changes, identifying novel virulence factors, predicting antibiotic resistance and unveiling host-pathogen immune interactions.&lt;ref name=#18284925&gt;{{cite pmid|18284925}}&lt;/ref&gt;&lt;ref name=#25517437&gt;{{cite pmid|25517437}}&lt;/ref&gt; A primary aim of this technology is to develop optimised infection control measures and targeted individualised treatment.&lt;ref name=#26996076&gt;{{cite pmid|26996076}}&lt;/ref&gt;
Transcriptomic analysis has predominantly focused on either the host or the pathogen. Dual RNA-seq has recently been applied to simultaneously profile RNA expression in both the pathogen and host throughout the infection process. This technique enables the study of the dynamic response and interspecies gene regulatory networks in both interaction partners from initial contact through to invasion and the final persistence of the pathogen or clearance by the host immune system.&lt;ref name=#22890146&gt;{{cite pmid|22890146}}&lt;/ref&gt;&lt;ref name=#25914674&gt;{{cite pmid|25914674}}&lt;/ref&gt;

===Responses to environment===
Transcriptomics allows identification of genes and pathways that respond to and counteract environmental stress. The non-targeted nature of transcriptomics allows the identification of novel transcriptional networks in complex systems. For example, comparative analysis of a range of chickpea lines at different developmental stages identified distinct transcriptional profiles associated with drought and salinity stresses.&lt;ref name=#26759178&gt;{{cite pmid|26759178}}&lt;/ref&gt; A highlight of this work was the identification of AP2-EREBP transcript isoforms that were dependent on drought and salt tolerant lines. Investigation of gene expression of during biofilm formation by the fungal pathogen Candida albicans revealed a co-regulated set of genes critical for biofilm establishment and maintennance.&lt;ref name=#15075282&gt;{{cite pmid|15075282}}&lt;/ref&gt;

Transcriptomic profiling also provides crucial information on mechanisms of drug resistance. Analysis of over 1000 Plasmodium falciparum isolates identified that an upregulation of the unfolded protein response and slower progression through the early stages of the asexual intraerythrocytic developmental cycle were associated with artemisinin resistance in the parasite.&lt;ref name=#25502316&gt;{{cite pmid|25502316}}&lt;/ref&gt; The transcriptomic profile associated with this resistance was also associated with isolates from a specific geographical region.

===Gene function annotation===
Furthermore, all transcriptomic techniques have been particularly useful in identifying the functions of genes and identifying those responsible for particular phenotypes. Transcriptomics of arabidopsis ecotypes that hyperaccumulate metals correlated genes involved in metal uptake, tolerance and homeostasis with the phenotype.&lt;ref name=#19192189&gt;{{cite pmid|19192189}}&lt;/ref&gt; Integration of RNA-seq datasets across different tissues has been used to improve annotation of gene functions in commercially important organisms (e.g. cucumber)&lt;ref name=#22047402&gt;{{cite pmid|22047402}}&lt;/ref&gt; or threatened species (e.g. koala).&lt;ref name=#25214207&gt;{{cite pmid|25214207}}&lt;/ref&gt;

Assembly of RNA-seq reads is not dependent on a reference genome &lt;ref name=#21572440&gt;{{cite pmid|21572440}}&lt;/ref&gt; and so ideal for gene expression studies of non-model organisms with non-existing or poorly developed genomic resources. For example, a database of SNPs used in Douglas Fir breeding programs was created by de novo transcriptome analysis, in the absence of a sequenced genome.&lt;ref name=#23445355&gt;{{cite pmid|23445355}}&lt;/ref&gt; Genes that function in the development of cardiac, muscle and nervous tissue in lobster were identified by comparing the transcriptomes of the various tissues types, without use of a genome sequence.&lt;ref name=#26772543&gt;{{cite pmid|26772543}}&lt;/ref&gt; RNA-seq can be also be used to identify previously unknown protein coding regions in existing sequenced genomes.
Non-coding RNA

It has been estimated that 75% of the human genome is transcribed into RNA, but only 1.5% of the genome encodes proteins, indicating a huge variety of non-coding RNA (ncRNA) is produced by a human cells. &lt;ref name=#22955620&gt;{{cite pmid|22955620}}&lt;/ref&gt; Non-coding RNA is not translated into a protein and may lack the poly-A tail typical of mRNA. Non-coding RNAs have described roles in protein translation, DNA replication, RNA splicing and transcriptional regulation. &lt;ref name=#1883196&gt;{{cite pmid|1883196}}&lt;/ref&gt;&lt;ref name=#16943439&gt;{{cite pmid|16943439}}&lt;/ref&gt;&lt;ref name=#16357227&gt;{{cite pmid|16357227}}&lt;/ref&gt;&lt;ref name=#15851066&gt;{{cite pmid|15851066}}&lt;/ref&gt; Reported roles of ncRNA regulating cancer, cardiovascular and neurological diseases have raised interest in ncRNA transcriptomes. &lt;ref name=#22094949&gt;{{cite pmid|22094949}}&lt;/ref&gt;

=== Gene expression databases ===
Transcriptomics studies generate large amounts of data that has potential applications far beyond the original aims of an experiment. As such, raw or process data may be deposited in public databases to ensure their utility for the broader scientific community (The Gene Expression Omnibus contained millions of experiments in 2016). The summary of the main databases below indicates some of the available transcriptome data resources.

{| class=&quot;wikitable&quot;
|'''Name'''
|'''Host'''
|'''Data'''
|'''Description'''
|-
|Gene Expression Omnibus
|NCBI
|Microarray RNA-Seq
|First transcriptomics database to accept data from any source.&lt;ref name=#11752295&gt;{{cite pmid|11752295}}&lt;/ref&gt; Introduced MIAME and MINSEQE community standards that define necessary experiment metadata to ensure effective interpretation and repeatability.&lt;ref name=#11726920&gt;{{cite pmid|11726920}}&lt;/ref&gt;
|-
|Sequence Read Archive 
|NCBI

EBI

DDBJ
|RNA-Seq
|Contains transcriptomics data as well as non-transcriptomic genome sequencing and other DNA datasets.&lt;ref name=#22009675&gt;{{cite pmid|22009675}}&lt;/ref&gt; RNA-Seq datasets can be submitted via the Gene Expression Omnibus.
|-
|ArrayExpress
|ENA
|Microarray
|Imports datasets from GEO and accepts direct submissions.&lt;ref name=#25361974&gt;{{cite pmid|25361974}}&lt;/ref&gt; Processed data and experiment metadata is stored at ArrayExpress, while the raw sequence reads are held at the ENA. Complies with MIAME and MINSEQE standards.&lt;ref name=#19484163&gt;{{cite pmid|19484163}}&lt;/ref&gt;
|-
|Expression Atlas
|EBI
|Microarray RNA-Seq
|Tissue-specific gene expression database for animals and plants.&lt;ref name=#26481351&gt;{{cite pmid|26481351}}&lt;/ref&gt;   Displays secondary analyses and visualisation, such as functional enrichment of Gene Ontology terms, interpro domains, or pathways. Links to protein abundance data where available.
|-
|Genevestigator
|Privately curated
|Microarray RNA-Seq
|Contains manual curations of public transcriptome datasets, focusing on medical and plant biology data.&lt;ref name=#19956698&gt;{{cite pmid|19956698}}&lt;/ref&gt; Individual experiments are normalised across the full database, to allow comparison of gene expression across diverse experiments. Full functionality requires licence purchase, with free access to a limited functionality.
|-
|RefEx
|DDBJ
|All
|Human, mouse, and rat transcriptomes from 40 different organs. Gene expression visualised as heatmaps projected onto 3D representations of anatomical structures.&lt;ref name=#18835852&gt;{{cite pmid|18835852}}&lt;/ref&gt;
|-
|NONCODE
|
|RNA-Seq
|Non-coding RNAs (NcRNAs) excluding tRNA and rRNA.&lt;ref name=#26586799&gt;{{cite pmid|26586799}}&lt;/ref&gt;
|}
&lt;small&gt;Legend: NCBI - National Center for Biotechnology Informationl; EBI - European Bioinformatics Institute; DDBY - DNA  Data Bank of Japan; ENA - European Nucleotide Archive; MIAME - Minimum Information About a Microarray Experiment; MINSEQE - Minimum Information about a high-throughput nucleotide SEQuencing Experiment&lt;/small&gt;

==References==
&lt;references/&gt;
&lt;!---------------------------------------------

 References should be added inline
 using the following syntax:

 &lt;ref name=#7020376&gt;{{cite pmid|7020376}}&lt;/ref&gt;

 &lt;ref name=#7020376 /&gt; for re-use

----------------------------------------------&gt;

[[Category:PLoS Computational Biology drafts]]</text>
      <sha1>8gabyq2plid0gt8czdupjyxej1jy57r</sha1>
    </revision>
    <revision>
      <id>5214</id>
      <parentid>5213</parentid>
      <timestamp>2016-09-14T00:34:57Z</timestamp>
      <contributor>
        <username>T Shafee</username>
        <id>80</id>
      </contributor>
      <minor/>
      <comment>ce</comment>
      <model>wikitext</model>
      <format>text/x-wiki</format>
      <text xml:space="preserve" bytes="19518">{{author
|first1       = Rohan
|last1        = Lowe
|username1    = User:Rohan_Lowe
|department1  = La Trobe Institute for Molecular Science
|institution1 = La Trobe University
|address1     = Melbourne, Australia
|orcid1       = 0000-0003-0653-9704

|first2       = Neil 
|last2        = Shirley 
|username2    = 
|department2  = ARC Centre of Excellence in Plant Cell Walls
|institution2 = University of Adelaide
|address2     = Adelaide, Australia
|orcid2       =

|first3       = Mark
|last3        = Bleackley
|username3    = User:Mbleackley
|department3  = La Trobe Institute for Molecular Science
|institution3 = La Trobe University
|address3     = Melbourne, Australia
|orcid3       = 

|first4       = Stephen
|last4        = Dolan
|username4    = 
|department4  = Department of Biochemistry
|institution4 = University of Cambridge
|address4     = Cambridge, UK
|orcid4       =

|first5       = Thomas
|last5        = Shafee
|username5    = User:T Shafee
|department5  = La Trobe Institute for Molecular Science
|institution5 = La Trobe University
|address5     = Melbourne, Australia
|orcid5       = 0000-0002-2298-7593
}}

'''Transcriptomics''' is the study of an organism’s [[wp:transcriptome|transcriptome]], the sum of all of its [[wp:RNA|RNA transcripts]]. The information content of an organism is recorded in the DNA of its [[wp:genome|genome]] and [[wp:Gene expression|expressed]] through [[wp:Transcription (genetics)|transcription]]. Here, [[wp:mRNA|mRNA]] serves as a transient intermediary molecule in the information network, whilst [[wp:Non-coding_RNA|non-coding RNAs]] perform additional diverse functions. A transcriptome captures a snapshot in time of the total transcripts present in a [[wp:cell (biology)|cell]].

The first attempts to study the whole transcriptome began in the early 1990s and technological advances since the late 1990s have made transcriptomics a widespread discipline. Transcriptomics has been defined by repeated technological innovations that transform the field. The two key contemporary techniques in the field are [[wp:microarray|microarrays]], which quantify a set of predetermined sequences, and [[wp:RNA-Seq|RNA-Seq]], which uses [[wp:DNA_sequencing#Next-generation_methods|high-throughput sequencing]] to capture all sequences.

Measuring the expression of an organism’s [[wp:gene|genes]] in different [[wp:tissue (biology)|tissues]], [[wp:Environment (biophysical)|conditions]], or time points gives information on how genes are [[wp:Regulation_of_gene_expression|regulated]] and reveal details of an organism’s biology. It can also help to infer the [[wp:Phenotype|functions]] of previously unannotated genes. Transcriptomic analysis has enabled the study of how gene expression changes, for example in human [[wp:disease|diseases]]. An analysis of gene expression in its entirety allows detection of broad coordinated trends that are not detectable with more targeted [[wp:assay|assays]].

==History==
Transcriptomics has been characterised by the development of new techniques that re-define what is possible every decade or so, rendering previous technologies obsolete. The first attempt at capturing a partial human transcriptome was published in 1991, reporting 609 mRNA sequences from the human brain.&lt;ref name=#2047873&gt;{{cite pmid|2047873}}&lt;/ref&gt; In 2008, two human transcriptomes composed of millions of transcript-derived sequences covering 16,000 genes were published,&lt;ref name=#18978789&gt;{{cite pmid|18978789}}&lt;/ref&gt;&lt;ref name=#18599741&gt;{{cite pmid|18599741}}&lt;/ref&gt; and by 2015, transcriptomes had been published for hundreds of individuals.&lt;ref name=#24037378&gt;{{cite pmid|24037378}}&lt;/ref&gt;&lt;ref name=#25954002&gt;{{cite pmid|25954002}}&lt;/ref&gt; Transcriptomes for different disease states, tissues, or even single cells are now routinely generated. &lt;ref name=#25954002&gt;{{cite pmid|25954002}}&lt;/ref&gt;&lt;ref name=#24524133&gt;{{cite pmid|24524133}}&lt;/ref&gt;&lt;ref name=#26000846&gt;{{cite pmid|26000846}}&lt;/ref&gt; This explosion in transcriptomics has been driven by the rapid development of new technologies with improved sensitivity and economy.&lt;ref name=#23290152&gt;{{cite pmid|23290152}}&lt;/ref&gt;&lt;ref name=#19015660&gt;{{cite pmid|19015660}}&lt;/ref&gt;&lt;ref name=#21191423&gt;{{cite pmid|21191423}}&lt;/ref&gt;&lt;ref name=#19715439&gt;{{cite pmid|19715439}}&lt;/ref&gt;

===Before transcriptomics===
Studies of individual transcripts were being performed several decades before any transcriptomics approaches were available. Libraries of silkmoth mRNAs were being collected and stored as complementary DNA (cDNA) in the late 1970s.519770 Sequencing random individual transcripts from these libraries by low-throughput Sanger sequencing to generate Expressed Sequence Tags began in the 1980s,&lt;ref name=#6956902&gt;{{cite pmid|6956902}}&lt;/ref&gt;&lt;ref name=#6687628&gt;{{cite pmid|6687628}}&lt;/ref&gt;&lt;ref name=#2047873&gt;{{cite pmid|2047873}}&lt;/ref&gt; as did quantification of individual transcripts by Northern blotting, and later Reverse Transcriptase quantitative PCR (RT-qPCR),414220 &lt;ref name=#2479917&gt;{{cite pmid|2479917}}&lt;/ref&gt; but these methods were laborious and only able to capture a tiny subsection of a transcriptome.&lt;ref name=#19715439&gt;{{cite pmid|19715439}}&lt;/ref&gt; Consequently, important questions of how the transcriptome as a whole is expressed and regulated would remain unanswered until higher-throughput techniques were developed.

===Early attempts===
The word “Transcriptome” was first used in the 1990s.&lt;ref name=#10022985&gt;{{cite pmid|10022985}}&lt;/ref&gt;&lt;ref name=#9008165&gt;{{cite pmid|9008165}}&lt;/ref&gt; One of the key early sequencing-based transcriptomic methods, Serial Analysis of Gene Expression (SAGE), was developed in 1995 and worked by Sanger sequencing concatenated random transcript fragments with spacer sequences between.&lt;ref name=#7570003&gt;{{cite pmid|7570003}}&lt;/ref&gt; Transcripts were then quantified by matching the fragments to known genes. Digital gene expression analysis was a short-lived variant of SAGE that used next generation sequencing.&lt;ref name=#9331369&gt;{{cite pmid|9331369}}&lt;/ref&gt;&lt;ref name=#23290152&gt;{{cite pmid|23290152}}&lt;/ref&gt; These methods were largely overtaken by high throughput sequencing of entire transcripts, giving additional information on rare examples e.g. splice variants.&lt;ref name=#23290152&gt;{{cite pmid|23290152}}&lt;/ref&gt;

===Development of contemporary techniques===
The dominant contemporary techniques, Microarrays and RNA-Seq, were developed in the mid-1990s and 2000s.&lt;ref name=#23290152&gt;{{cite pmid|23290152}}&lt;/ref&gt; Microarrays that measure the abundances of a defined set of transcripts via their hybridisation to an array of complementary probes were first published in 1995.&lt;ref name=#7569999&gt;{{cite pmid|7569999}}&lt;/ref&gt;&lt;ref name=#17644526&gt;{{cite pmid|17644526}}&lt;/ref&gt; Both individually spotted oligonucleotide arrays and Affymetrix high density arrays were the method of choice for transcriptional profiling until the late-2000s.&lt;ref name=#19715439&gt;{{cite pmid|19715439}}&lt;/ref&gt; Over this period, a range of microarrays were produced to cover known genes in model or economically important organisms. Advances in design and manufacture of arrays improved the specificity of probes and allowed more genes to be tested on a single array, while advances in fluorescence detection increased the sensitivity and measurement accuracy for low abundance transcripts.&lt;ref name=#17644526&gt;{{cite pmid|17644526}}&lt;/ref&gt;&lt;ref&gt;ISBN:9780471726128&lt;/ref&gt;

RNA-Seq refers to the sequencing of transcript cDNAs, with abundance derived from the number of counts of each transcript. The technique has therefore been heavily influenced by the development of high-throughput sequencing technologies.&lt;ref name=#23290152&gt;{{cite pmid|23290152}}&lt;/ref&gt; The earliest RNA-Seq work was published in 2006 with 10&lt;sup&gt;5&lt;/sup&gt; transcripts sequenced using the 454 technology,&lt;ref name=#17010196&gt;{{cite pmid|17010196}}&lt;/ref&gt; which was sufficient coverage to quantify relative transcript abundance. RNA-Seq began to increase in popularity after 2008, when new Solexa/Illumina technologies allowed 10&lt;sup&gt;9&lt;/sup&gt; transcript sequences to be recorded.&lt;ref name=#18516045&gt;{{cite pmid|18516045}}&lt;/ref&gt;&lt;ref name=#18599741&gt;{{cite pmid|18599741}}&lt;/ref&gt;&lt;ref name=#18488015&gt;{{cite pmid|18488015}}&lt;/ref&gt; This coverage was sufficient for accurate quantitation of an entire human transcriptome. As of 2016, 10&lt;sup&gt;7&lt;/sup&gt; transcripts can be sequenced for under USD $1000.

== Data gathering ==
=== Expressed Sequence Tags (1991) ===
https://en.wikipedia.org/wiki/Expressed_sequence_tag
=== Serial Analysis of Gene Expression (1995) ===
https://en.wikipedia.org/wiki/Serial_analysis_of_gene_expression
=== Microarrays (1994) ===
* Principles and advances
* Methods
** Oligoarrays (Nimblegen)
** Lithography (Affymetrix)
** Spotted 2-colour arrays cDNAs on glass slides
** Membrane arrays? Colony hybridisation?
=== RNA-seq (2005ish) ===
* Principles and advances
* Methods
** Pyrosequencing, Roche 454 (2005)
** Sequencing-by-synthesis, Solexa/Illumina  (2006)
** Sequencing-by-ligation, ABI SOLiD (2006)
** Ion-semiconductor sequencing, Ion Torrent (2010)
** Single-molecule sequencing, Pacific Biosciences RSII (2010)
** Nanopore sequencing, Oxford Nanopore (2015)
=== Others?  Pyrosequencing, any qPCR type method that counts? ===
=== Briefly compare and contrast methods ===
== Data analysis ==
=== Challenges ===
* Incomplete reference genomes
* De novo assembly
* Signal from noise in deep sequencing datasets, false positives
* RNA extraction, how to sample without influence
* Biological variation
=== Principles ===
* Population Statistics
* Sequence alignment
* Image processing
=== Annotation? ===
=== Interpretation? ===
* Transcriptional vs post-transcriptional regulation
* Pathway analysis

==Applications==

===Diagnostics/disease profiling===
Transcriptomic strategies have seen broad application across diverse areas of biomedical research, including disease diagnosis and profiling.&lt;ref name=#19015660&gt;{{cite pmid|19015660}}&lt;/ref&gt; RNA-seq approaches have allowed for the large-scale identification of transcriptional start sites (TSS), uncovered alternative promoter usage and novel splicing alterations. These regulatory elements are important in human disease and therefore defining such variants is crucial to the interpretation of disease-association studies.&lt;ref name=#22739340&gt;{{cite pmid|22739340}}&lt;/ref&gt; RNA-seq can also identify disease-associated single nucleotide polymorphisms (SNP), allele-specific expression and gene fusions contributing to our understanding of disease causal variants in cancer.&lt;ref name=#26781813&gt;{{cite pmid|26781813}}&lt;/ref&gt;
Retrotransposons are transposable elements which proliferate within eukaryotic genomes through a process involving reverse transcription. RNA-seq can provide information about the transcription of endogenous retrotransposons that may influence the transcription of neighbouring genes by various epigenetic mechanisms thus leading to disease.&lt;ref name=#17363976&gt;{{cite pmid|17363976}}&lt;/ref&gt; Similarly, the potential for using RNA-seq to understand immune-related disease is expanding rapidly due to the ability to dissect immune cell populations and to sequence T cell and B cell receptor repertoires from patients.&lt;ref name=#26551575&gt;{{cite pmid|26551575}}&lt;/ref&gt;&lt;ref name=#26996076&gt;{{cite pmid|26996076}}&lt;/ref&gt;

===Human and pathogen transcriptomes===
RNA-seq of human pathogens has become an established method for quantifying gene expression changes, identifying novel virulence factors, predicting antibiotic resistance and unveiling host-pathogen immune interactions.&lt;ref name=#18284925&gt;{{cite pmid|18284925}}&lt;/ref&gt;&lt;ref name=#25517437&gt;{{cite pmid|25517437}}&lt;/ref&gt; A primary aim of this technology is to develop optimised infection control measures and targeted individualised treatment.&lt;ref name=#26996076&gt;{{cite pmid|26996076}}&lt;/ref&gt;
Transcriptomic analysis has predominantly focused on either the host or the pathogen. Dual RNA-seq has recently been applied to simultaneously profile RNA expression in both the pathogen and host throughout the infection process. This technique enables the study of the dynamic response and interspecies gene regulatory networks in both interaction partners from initial contact through to invasion and the final persistence of the pathogen or clearance by the host immune system.&lt;ref name=#22890146&gt;{{cite pmid|22890146}}&lt;/ref&gt;&lt;ref name=#25914674&gt;{{cite pmid|25914674}}&lt;/ref&gt;

===Responses to environment===
Transcriptomics allows identification of genes and pathways that respond to and counteract environmental stress. The non-targeted nature of transcriptomics allows the identification of novel transcriptional networks in complex systems. For example, comparative analysis of a range of chickpea lines at different developmental stages identified distinct transcriptional profiles associated with drought and salinity stresses.&lt;ref name=#26759178&gt;{{cite pmid|26759178}}&lt;/ref&gt; A highlight of this work was the identification of AP2-EREBP transcript isoforms that were dependent on drought and salt tolerant lines. Investigation of gene expression of during biofilm formation by the fungal pathogen Candida albicans revealed a co-regulated set of genes critical for biofilm establishment and maintennance.&lt;ref name=#15075282&gt;{{cite pmid|15075282}}&lt;/ref&gt;

Transcriptomic profiling also provides crucial information on mechanisms of drug resistance. Analysis of over 1000 Plasmodium falciparum isolates identified that an upregulation of the unfolded protein response and slower progression through the early stages of the asexual intraerythrocytic developmental cycle were associated with artemisinin resistance in the parasite.&lt;ref name=#25502316&gt;{{cite pmid|25502316}}&lt;/ref&gt; The transcriptomic profile associated with this resistance was also associated with isolates from a specific geographical region.

===Gene function annotation===
Furthermore, all transcriptomic techniques have been particularly useful in identifying the functions of genes and identifying those responsible for particular phenotypes. Transcriptomics of arabidopsis ecotypes that hyperaccumulate metals correlated genes involved in metal uptake, tolerance and homeostasis with the phenotype.&lt;ref name=#19192189&gt;{{cite pmid|19192189}}&lt;/ref&gt; Integration of RNA-seq datasets across different tissues has been used to improve annotation of gene functions in commercially important organisms (e.g. cucumber)&lt;ref name=#22047402&gt;{{cite pmid|22047402}}&lt;/ref&gt; or threatened species (e.g. koala).&lt;ref name=#25214207&gt;{{cite pmid|25214207}}&lt;/ref&gt;

Assembly of RNA-seq reads is not dependent on a reference genome &lt;ref name=#21572440&gt;{{cite pmid|21572440}}&lt;/ref&gt; and so ideal for gene expression studies of non-model organisms with non-existing or poorly developed genomic resources. For example, a database of SNPs used in Douglas Fir breeding programs was created by de novo transcriptome analysis, in the absence of a sequenced genome.&lt;ref name=#23445355&gt;{{cite pmid|23445355}}&lt;/ref&gt; Genes that function in the development of cardiac, muscle and nervous tissue in lobster were identified by comparing the transcriptomes of the various tissues types, without use of a genome sequence.&lt;ref name=#26772543&gt;{{cite pmid|26772543}}&lt;/ref&gt; RNA-seq can be also be used to identify previously unknown protein coding regions in existing sequenced genomes.
Non-coding RNA

It has been estimated that 75% of the human genome is transcribed into RNA, but only 1.5% of the genome encodes proteins, indicating a huge variety of non-coding RNA (ncRNA) is produced by a human cells. &lt;ref name=#22955620&gt;{{cite pmid|22955620}}&lt;/ref&gt; Non-coding RNA is not translated into a protein and may lack the poly-A tail typical of mRNA. Non-coding RNAs have described roles in protein translation, DNA replication, RNA splicing and transcriptional regulation. &lt;ref name=#1883196&gt;{{cite pmid|1883196}}&lt;/ref&gt;&lt;ref name=#16943439&gt;{{cite pmid|16943439}}&lt;/ref&gt;&lt;ref name=#16357227&gt;{{cite pmid|16357227}}&lt;/ref&gt;&lt;ref name=#15851066&gt;{{cite pmid|15851066}}&lt;/ref&gt; Reported roles of ncRNA regulating cancer, cardiovascular and neurological diseases have raised interest in ncRNA transcriptomes. &lt;ref name=#22094949&gt;{{cite pmid|22094949}}&lt;/ref&gt;

=== Gene expression databases ===
Transcriptomics studies generate large amounts of data that has potential applications far beyond the original aims of an experiment. As such, raw or process data may be deposited in public databases to ensure their utility for the broader scientific community (The Gene Expression Omnibus contained millions of experiments in 2016). The summary of the main databases below indicates some of the available transcriptome data resources.

{| class=&quot;wikitable&quot;
|'''Name'''
|'''Host'''
|'''Data'''
|'''Description'''
|-
|Gene Expression Omnibus
|NCBI
|Microarray RNA-Seq
|First transcriptomics database to accept data from any source.&lt;ref name=#11752295&gt;{{cite pmid|11752295}}&lt;/ref&gt; Introduced MIAME and MINSEQE community standards that define necessary experiment metadata to ensure effective interpretation and repeatability.&lt;ref name=#11726920&gt;{{cite pmid|11726920}}&lt;/ref&gt;
|-
|Sequence Read Archive 
|NCBI

EBI

DDBJ
|RNA-Seq
|Contains transcriptomics data as well as non-transcriptomic genome sequencing and other DNA datasets.&lt;ref name=#22009675&gt;{{cite pmid|22009675}}&lt;/ref&gt; RNA-Seq datasets can be submitted via the Gene Expression Omnibus.
|-
|ArrayExpress
|ENA
|Microarray
|Imports datasets from GEO and accepts direct submissions.&lt;ref name=#25361974&gt;{{cite pmid|25361974}}&lt;/ref&gt; Processed data and experiment metadata is stored at ArrayExpress, while the raw sequence reads are held at the ENA. Complies with MIAME and MINSEQE standards.&lt;ref name=#19484163&gt;{{cite pmid|19484163}}&lt;/ref&gt;
|-
|Expression Atlas
|EBI
|Microarray RNA-Seq
|Tissue-specific gene expression database for animals and plants.&lt;ref name=#26481351&gt;{{cite pmid|26481351}}&lt;/ref&gt;   Displays secondary analyses and visualisation, such as functional enrichment of Gene Ontology terms, interpro domains, or pathways. Links to protein abundance data where available.
|-
|Genevestigator
|Privately curated
|Microarray RNA-Seq
|Contains manual curations of public transcriptome datasets, focusing on medical and plant biology data.&lt;ref name=#19956698&gt;{{cite pmid|19956698}}&lt;/ref&gt; Individual experiments are normalised across the full database, to allow comparison of gene expression across diverse experiments. Full functionality requires licence purchase, with free access to a limited functionality.
|-
|RefEx
|DDBJ
|All
|Human, mouse, and rat transcriptomes from 40 different organs. Gene expression visualised as heatmaps projected onto 3D representations of anatomical structures.&lt;ref name=#18835852&gt;{{cite pmid|18835852}}&lt;/ref&gt;
|-
|NONCODE
|
|RNA-Seq
|Non-coding RNAs (NcRNAs) excluding tRNA and rRNA.&lt;ref name=#26586799&gt;{{cite pmid|26586799}}&lt;/ref&gt;
|}
&lt;small&gt;Legend: NCBI - National Center for Biotechnology Informationl; EBI - European Bioinformatics Institute; DDBY - DNA  Data Bank of Japan; ENA - European Nucleotide Archive; MIAME - Minimum Information About a Microarray Experiment; MINSEQE - Minimum Information about a high-throughput nucleotide SEQuencing Experiment&lt;/small&gt;

==References==
&lt;references/&gt;
&lt;!---------------------------------------------

 References should be added inline
 using the following syntax:

 &lt;ref name=#7020376&gt;{{cite pmid|7020376}}&lt;/ref&gt;

 &lt;ref name=#7020376 /&gt; for re-use

----------------------------------------------&gt;

[[Category:PLoS Computational Biology drafts]]</text>
      <sha1>dheqcdb2p9g2a2fx91fmcqi5ylzagfc</sha1>
    </revision>
    <revision>
      <id>5215</id>
      <parentid>5214</parentid>
      <timestamp>2016-09-14T00:38:47Z</timestamp>
      <contributor>
        <username>T Shafee</username>
        <id>80</id>
      </contributor>
      <comment>/* Data gathering */ uploading section</comment>
      <model>wikitext</model>
      <format>text/x-wiki</format>
      <text xml:space="preserve" bytes="23161">{{author
|first1       = Rohan
|last1        = Lowe
|username1    = User:Rohan_Lowe
|department1  = La Trobe Institute for Molecular Science
|institution1 = La Trobe University
|address1     = Melbourne, Australia
|orcid1       = 0000-0003-0653-9704

|first2       = Neil 
|last2        = Shirley 
|username2    = 
|department2  = ARC Centre of Excellence in Plant Cell Walls
|institution2 = University of Adelaide
|address2     = Adelaide, Australia
|orcid2       =

|first3       = Mark
|last3        = Bleackley
|username3    = User:Mbleackley
|department3  = La Trobe Institute for Molecular Science
|institution3 = La Trobe University
|address3     = Melbourne, Australia
|orcid3       = 

|first4       = Stephen
|last4        = Dolan
|username4    = 
|department4  = Department of Biochemistry
|institution4 = University of Cambridge
|address4     = Cambridge, UK
|orcid4       =

|first5       = Thomas
|last5        = Shafee
|username5    = User:T Shafee
|department5  = La Trobe Institute for Molecular Science
|institution5 = La Trobe University
|address5     = Melbourne, Australia
|orcid5       = 0000-0002-2298-7593
}}

'''Transcriptomics''' is the study of an organism’s [[wp:transcriptome|transcriptome]], the sum of all of its [[wp:RNA|RNA transcripts]]. The information content of an organism is recorded in the DNA of its [[wp:genome|genome]] and [[wp:Gene expression|expressed]] through [[wp:Transcription (genetics)|transcription]]. Here, [[wp:mRNA|mRNA]] serves as a transient intermediary molecule in the information network, whilst [[wp:Non-coding_RNA|non-coding RNAs]] perform additional diverse functions. A transcriptome captures a snapshot in time of the total transcripts present in a [[wp:cell (biology)|cell]].

The first attempts to study the whole transcriptome began in the early 1990s and technological advances since the late 1990s have made transcriptomics a widespread discipline. Transcriptomics has been defined by repeated technological innovations that transform the field. The two key contemporary techniques in the field are [[wp:microarray|microarrays]], which quantify a set of predetermined sequences, and [[wp:RNA-Seq|RNA-Seq]], which uses [[wp:DNA_sequencing#Next-generation_methods|high-throughput sequencing]] to capture all sequences.

Measuring the expression of an organism’s [[wp:gene|genes]] in different [[wp:tissue (biology)|tissues]], [[wp:Environment (biophysical)|conditions]], or time points gives information on how genes are [[wp:Regulation_of_gene_expression|regulated]] and reveal details of an organism’s biology. It can also help to infer the [[wp:Phenotype|functions]] of previously unannotated genes. Transcriptomic analysis has enabled the study of how gene expression changes, for example in human [[wp:disease|diseases]]. An analysis of gene expression in its entirety allows detection of broad coordinated trends that are not detectable with more targeted [[wp:assay|assays]].

==History==
Transcriptomics has been characterised by the development of new techniques that re-define what is possible every decade or so, rendering previous technologies obsolete. The first attempt at capturing a partial human transcriptome was published in 1991, reporting 609 mRNA sequences from the human brain.&lt;ref name=#2047873&gt;{{cite pmid|2047873}}&lt;/ref&gt; In 2008, two human transcriptomes composed of millions of transcript-derived sequences covering 16,000 genes were published,&lt;ref name=#18978789&gt;{{cite pmid|18978789}}&lt;/ref&gt;&lt;ref name=#18599741&gt;{{cite pmid|18599741}}&lt;/ref&gt; and by 2015, transcriptomes had been published for hundreds of individuals.&lt;ref name=#24037378&gt;{{cite pmid|24037378}}&lt;/ref&gt;&lt;ref name=#25954002&gt;{{cite pmid|25954002}}&lt;/ref&gt; Transcriptomes for different disease states, tissues, or even single cells are now routinely generated. &lt;ref name=#25954002&gt;{{cite pmid|25954002}}&lt;/ref&gt;&lt;ref name=#24524133&gt;{{cite pmid|24524133}}&lt;/ref&gt;&lt;ref name=#26000846&gt;{{cite pmid|26000846}}&lt;/ref&gt; This explosion in transcriptomics has been driven by the rapid development of new technologies with improved sensitivity and economy.&lt;ref name=#23290152&gt;{{cite pmid|23290152}}&lt;/ref&gt;&lt;ref name=#19015660&gt;{{cite pmid|19015660}}&lt;/ref&gt;&lt;ref name=#21191423&gt;{{cite pmid|21191423}}&lt;/ref&gt;&lt;ref name=#19715439&gt;{{cite pmid|19715439}}&lt;/ref&gt;

===Before transcriptomics===
Studies of individual transcripts were being performed several decades before any transcriptomics approaches were available. Libraries of silkmoth mRNAs were being collected and stored as complementary DNA (cDNA) in the late 1970s.519770 Sequencing random individual transcripts from these libraries by low-throughput Sanger sequencing to generate Expressed Sequence Tags began in the 1980s,&lt;ref name=#6956902&gt;{{cite pmid|6956902}}&lt;/ref&gt;&lt;ref name=#6687628&gt;{{cite pmid|6687628}}&lt;/ref&gt;&lt;ref name=#2047873&gt;{{cite pmid|2047873}}&lt;/ref&gt; as did quantification of individual transcripts by Northern blotting, and later Reverse Transcriptase quantitative PCR (RT-qPCR),414220 &lt;ref name=#2479917&gt;{{cite pmid|2479917}}&lt;/ref&gt; but these methods were laborious and only able to capture a tiny subsection of a transcriptome.&lt;ref name=#19715439&gt;{{cite pmid|19715439}}&lt;/ref&gt; Consequently, important questions of how the transcriptome as a whole is expressed and regulated would remain unanswered until higher-throughput techniques were developed.

===Early attempts===
The word “Transcriptome” was first used in the 1990s.&lt;ref name=#10022985&gt;{{cite pmid|10022985}}&lt;/ref&gt;&lt;ref name=#9008165&gt;{{cite pmid|9008165}}&lt;/ref&gt; One of the key early sequencing-based transcriptomic methods, Serial Analysis of Gene Expression (SAGE), was developed in 1995 and worked by Sanger sequencing concatenated random transcript fragments with spacer sequences between.&lt;ref name=#7570003&gt;{{cite pmid|7570003}}&lt;/ref&gt; Transcripts were then quantified by matching the fragments to known genes. Digital gene expression analysis was a short-lived variant of SAGE that used next generation sequencing.&lt;ref name=#9331369&gt;{{cite pmid|9331369}}&lt;/ref&gt;&lt;ref name=#23290152&gt;{{cite pmid|23290152}}&lt;/ref&gt; These methods were largely overtaken by high throughput sequencing of entire transcripts, giving additional information on rare examples e.g. splice variants.&lt;ref name=#23290152&gt;{{cite pmid|23290152}}&lt;/ref&gt;

===Development of contemporary techniques===
The dominant contemporary techniques, Microarrays and RNA-Seq, were developed in the mid-1990s and 2000s.&lt;ref name=#23290152&gt;{{cite pmid|23290152}}&lt;/ref&gt; Microarrays that measure the abundances of a defined set of transcripts via their hybridisation to an array of complementary probes were first published in 1995.&lt;ref name=#7569999&gt;{{cite pmid|7569999}}&lt;/ref&gt;&lt;ref name=#17644526&gt;{{cite pmid|17644526}}&lt;/ref&gt; Both individually spotted oligonucleotide arrays and Affymetrix high density arrays were the method of choice for transcriptional profiling until the late-2000s.&lt;ref name=#19715439&gt;{{cite pmid|19715439}}&lt;/ref&gt; Over this period, a range of microarrays were produced to cover known genes in model or economically important organisms. Advances in design and manufacture of arrays improved the specificity of probes and allowed more genes to be tested on a single array, while advances in fluorescence detection increased the sensitivity and measurement accuracy for low abundance transcripts.&lt;ref name=#17644526&gt;{{cite pmid|17644526}}&lt;/ref&gt;&lt;ref&gt;ISBN:9780471726128&lt;/ref&gt;

RNA-Seq refers to the sequencing of transcript cDNAs, with abundance derived from the number of counts of each transcript. The technique has therefore been heavily influenced by the development of high-throughput sequencing technologies.&lt;ref name=#23290152&gt;{{cite pmid|23290152}}&lt;/ref&gt; The earliest RNA-Seq work was published in 2006 with 10&lt;sup&gt;5&lt;/sup&gt; transcripts sequenced using the 454 technology,&lt;ref name=#17010196&gt;{{cite pmid|17010196}}&lt;/ref&gt; which was sufficient coverage to quantify relative transcript abundance. RNA-Seq began to increase in popularity after 2008, when new Solexa/Illumina technologies allowed 10&lt;sup&gt;9&lt;/sup&gt; transcript sequences to be recorded.&lt;ref name=#18516045&gt;{{cite pmid|18516045}}&lt;/ref&gt;&lt;ref name=#18599741&gt;{{cite pmid|18599741}}&lt;/ref&gt;&lt;ref name=#18488015&gt;{{cite pmid|18488015}}&lt;/ref&gt; This coverage was sufficient for accurate quantitation of an entire human transcriptome. As of 2016, 10&lt;sup&gt;7&lt;/sup&gt; transcripts can be sequenced for under USD $1000.

==Data gathering==
Transcriptomics data may be generated by several different techniques, broadly based upon either sequencing of individual RNA transcripts (Expressed sequence tags, or RNA-Seq) or by detection of transcripts via hybridisation to an array of nucleotide probes specific for a predetermined cohort of genes (microarray).

===Isolation of RNA===
RNA must first be isolated from the experimental organism before transcripts may be recorded. Although biological systems are incredibly diverse RNA extraction techniques are broadly similar: involving mechanical disruption of cells or tissues, solvent disruption of carbohydrate, lipid, protein and nucleotide complexes, separation of RNA from undesired biomolecules including DNA, and concentration of the RNA via precipitation from a solution or elution from a solid matrix. Isolated RNA may be additionally treated with DNAse to digest all traces of DNA or refined to enrich for messenger RNA.

RNA must be isolated with minimal degradation to avoid affecting the results, for example mRNA enrichment from fragmented RNA will result in depletion of 5’ ends and uneven signal across the length of a transcript. Snap-freezing of tissue prior to RNA isolation is typical and care is taken to reduce exposure to RNAse enzymes once isolation is complete. 

===Expressed Sequence Tags===
An expressed sequence tag (EST) is a short nucleotide sequence generated from a single RNA transcript. RNA is first copied as complementary DNA (cDNA) by a reverse transcriptase enzyme before the resultant cDNA is sequenced. ESTs came to prominence during the 1990’s as an efficient method to determine the gene content of an organism without sequencing the entire genome.&lt;ref name=#9448457&gt;{{cite pmid|9448457}}&lt;/ref&gt; The Sanger method of sequencing was predominant until the advent of high-throughput methods such as sequencing by synthesis (Solexa/Illumina). An EST can be generated without any prior knowledge of the organism of interest and can be made from mixtures of organisms or environmental samples. EST libraries commonly provided sequence information for early microarray designs, for example a Barley genechip was designed from 350,000 previously sequenced ESTs.&lt;ref name=#15020760&gt;{{cite pmid|15020760}}&lt;/ref&gt;

===Serial and Cap Analysis of Gene Expression (SAGE/CAGE)===
Serial Analysis of Gene Expression (SAGE) was a development of EST methodology to increase the throughput of the tags generated and allow some quantitation of transcript abundance.&lt;ref name=#7570003&gt;{{cite pmid|7570003}}&lt;/ref&gt; cDNA is generated from the RNA, but is then digested into 11 base pair ‘digitag’ fragments using restriction enzymes that cut at a specific sequence, and 11 base pairs along from that sequence. These cDNA digitags are then concatenated head-to-tail into long strands (&gt;500bp) and sequenced using low-throughput, but long read length methods such as Sanger sequencing. Once the sequences are de-convoluted into their original 11 bp digitags. If a reference genome is available, these can sometimes be aligned to identify their corresponding gene. If a reference genome is unavailable, the digitags can simply be directly used as diagnostic markers if found to be differentially expressed in a disease state.

The Cap Analysis of Gene Expression (CAGE) method is a variant of SAGE that sequences digitags from the 5’ end of a mRNA transcript only.&lt;ref name=#14663149&gt;{{cite pmid|14663149}}&lt;/ref&gt; Therefore the transcriptional start site of genes can be identified when the digitags are aligned to a reference genome. Identifying gene start sites is of use for promoter analysis and for the cloning of full length cDNAs.

SAGE and CAGE methods produce information on more genes than was possible when sequencing single ESTs, but sample preparation and data analysis is typically more labour intensive.

=== Microarrays (1994) ===
* Principles and advances
* Methods
** Oligoarrays (Nimblegen)
** Lithography (Affymetrix)
** Spotted 2-colour arrays cDNAs on glass slides
** Membrane arrays? Colony hybridisation?
=== RNA-seq (2005ish) ===
* Principles and advances
* Methods
** Pyrosequencing, Roche 454 (2005)
** Sequencing-by-synthesis, Solexa/Illumina  (2006)
** Sequencing-by-ligation, ABI SOLiD (2006)
** Ion-semiconductor sequencing, Ion Torrent (2010)
** Single-molecule sequencing, Pacific Biosciences RSII (2010)
** Nanopore sequencing, Oxford Nanopore (2015)
=== Others?  Pyrosequencing, any qPCR type method that counts? ===
=== Briefly compare and contrast methods ===

== Data analysis ==
=== Challenges ===
* Incomplete reference genomes
* De novo assembly
* Signal from noise in deep sequencing datasets, false positives
* RNA extraction, how to sample without influence
* Biological variation
=== Principles ===
* Population Statistics
* Sequence alignment
* Image processing
=== Annotation? ===
=== Interpretation? ===
* Transcriptional vs post-transcriptional regulation
* Pathway analysis

==Applications==

===Diagnostics/disease profiling===
Transcriptomic strategies have seen broad application across diverse areas of biomedical research, including disease diagnosis and profiling.&lt;ref name=#19015660&gt;{{cite pmid|19015660}}&lt;/ref&gt; RNA-seq approaches have allowed for the large-scale identification of transcriptional start sites (TSS), uncovered alternative promoter usage and novel splicing alterations. These regulatory elements are important in human disease and therefore defining such variants is crucial to the interpretation of disease-association studies.&lt;ref name=#22739340&gt;{{cite pmid|22739340}}&lt;/ref&gt; RNA-seq can also identify disease-associated single nucleotide polymorphisms (SNP), allele-specific expression and gene fusions contributing to our understanding of disease causal variants in cancer.&lt;ref name=#26781813&gt;{{cite pmid|26781813}}&lt;/ref&gt;
Retrotransposons are transposable elements which proliferate within eukaryotic genomes through a process involving reverse transcription. RNA-seq can provide information about the transcription of endogenous retrotransposons that may influence the transcription of neighbouring genes by various epigenetic mechanisms thus leading to disease.&lt;ref name=#17363976&gt;{{cite pmid|17363976}}&lt;/ref&gt; Similarly, the potential for using RNA-seq to understand immune-related disease is expanding rapidly due to the ability to dissect immune cell populations and to sequence T cell and B cell receptor repertoires from patients.&lt;ref name=#26551575&gt;{{cite pmid|26551575}}&lt;/ref&gt;&lt;ref name=#26996076&gt;{{cite pmid|26996076}}&lt;/ref&gt;

===Human and pathogen transcriptomes===
RNA-seq of human pathogens has become an established method for quantifying gene expression changes, identifying novel virulence factors, predicting antibiotic resistance and unveiling host-pathogen immune interactions.&lt;ref name=#18284925&gt;{{cite pmid|18284925}}&lt;/ref&gt;&lt;ref name=#25517437&gt;{{cite pmid|25517437}}&lt;/ref&gt; A primary aim of this technology is to develop optimised infection control measures and targeted individualised treatment.&lt;ref name=#26996076&gt;{{cite pmid|26996076}}&lt;/ref&gt;
Transcriptomic analysis has predominantly focused on either the host or the pathogen. Dual RNA-seq has recently been applied to simultaneously profile RNA expression in both the pathogen and host throughout the infection process. This technique enables the study of the dynamic response and interspecies gene regulatory networks in both interaction partners from initial contact through to invasion and the final persistence of the pathogen or clearance by the host immune system.&lt;ref name=#22890146&gt;{{cite pmid|22890146}}&lt;/ref&gt;&lt;ref name=#25914674&gt;{{cite pmid|25914674}}&lt;/ref&gt;

===Responses to environment===
Transcriptomics allows identification of genes and pathways that respond to and counteract environmental stress. The non-targeted nature of transcriptomics allows the identification of novel transcriptional networks in complex systems. For example, comparative analysis of a range of chickpea lines at different developmental stages identified distinct transcriptional profiles associated with drought and salinity stresses.&lt;ref name=#26759178&gt;{{cite pmid|26759178}}&lt;/ref&gt; A highlight of this work was the identification of AP2-EREBP transcript isoforms that were dependent on drought and salt tolerant lines. Investigation of gene expression of during biofilm formation by the fungal pathogen Candida albicans revealed a co-regulated set of genes critical for biofilm establishment and maintennance.&lt;ref name=#15075282&gt;{{cite pmid|15075282}}&lt;/ref&gt;

Transcriptomic profiling also provides crucial information on mechanisms of drug resistance. Analysis of over 1000 Plasmodium falciparum isolates identified that an upregulation of the unfolded protein response and slower progression through the early stages of the asexual intraerythrocytic developmental cycle were associated with artemisinin resistance in the parasite.&lt;ref name=#25502316&gt;{{cite pmid|25502316}}&lt;/ref&gt; The transcriptomic profile associated with this resistance was also associated with isolates from a specific geographical region.

===Gene function annotation===
Furthermore, all transcriptomic techniques have been particularly useful in identifying the functions of genes and identifying those responsible for particular phenotypes. Transcriptomics of arabidopsis ecotypes that hyperaccumulate metals correlated genes involved in metal uptake, tolerance and homeostasis with the phenotype.&lt;ref name=#19192189&gt;{{cite pmid|19192189}}&lt;/ref&gt; Integration of RNA-seq datasets across different tissues has been used to improve annotation of gene functions in commercially important organisms (e.g. cucumber)&lt;ref name=#22047402&gt;{{cite pmid|22047402}}&lt;/ref&gt; or threatened species (e.g. koala).&lt;ref name=#25214207&gt;{{cite pmid|25214207}}&lt;/ref&gt;

Assembly of RNA-seq reads is not dependent on a reference genome &lt;ref name=#21572440&gt;{{cite pmid|21572440}}&lt;/ref&gt; and so ideal for gene expression studies of non-model organisms with non-existing or poorly developed genomic resources. For example, a database of SNPs used in Douglas Fir breeding programs was created by de novo transcriptome analysis, in the absence of a sequenced genome.&lt;ref name=#23445355&gt;{{cite pmid|23445355}}&lt;/ref&gt; Genes that function in the development of cardiac, muscle and nervous tissue in lobster were identified by comparing the transcriptomes of the various tissues types, without use of a genome sequence.&lt;ref name=#26772543&gt;{{cite pmid|26772543}}&lt;/ref&gt; RNA-seq can be also be used to identify previously unknown protein coding regions in existing sequenced genomes.
Non-coding RNA

It has been estimated that 75% of the human genome is transcribed into RNA, but only 1.5% of the genome encodes proteins, indicating a huge variety of non-coding RNA (ncRNA) is produced by a human cells. &lt;ref name=#22955620&gt;{{cite pmid|22955620}}&lt;/ref&gt; Non-coding RNA is not translated into a protein and may lack the poly-A tail typical of mRNA. Non-coding RNAs have described roles in protein translation, DNA replication, RNA splicing and transcriptional regulation. &lt;ref name=#1883196&gt;{{cite pmid|1883196}}&lt;/ref&gt;&lt;ref name=#16943439&gt;{{cite pmid|16943439}}&lt;/ref&gt;&lt;ref name=#16357227&gt;{{cite pmid|16357227}}&lt;/ref&gt;&lt;ref name=#15851066&gt;{{cite pmid|15851066}}&lt;/ref&gt; Reported roles of ncRNA regulating cancer, cardiovascular and neurological diseases have raised interest in ncRNA transcriptomes. &lt;ref name=#22094949&gt;{{cite pmid|22094949}}&lt;/ref&gt;

=== Gene expression databases ===
Transcriptomics studies generate large amounts of data that has potential applications far beyond the original aims of an experiment. As such, raw or process data may be deposited in public databases to ensure their utility for the broader scientific community (The Gene Expression Omnibus contained millions of experiments in 2016). The summary of the main databases below indicates some of the available transcriptome data resources.

{| class=&quot;wikitable&quot;
|'''Name'''
|'''Host'''
|'''Data'''
|'''Description'''
|-
|Gene Expression Omnibus
|NCBI
|Microarray RNA-Seq
|First transcriptomics database to accept data from any source.&lt;ref name=#11752295&gt;{{cite pmid|11752295}}&lt;/ref&gt; Introduced MIAME and MINSEQE community standards that define necessary experiment metadata to ensure effective interpretation and repeatability.&lt;ref name=#11726920&gt;{{cite pmid|11726920}}&lt;/ref&gt;
|-
|Sequence Read Archive 
|NCBI

EBI

DDBJ
|RNA-Seq
|Contains transcriptomics data as well as non-transcriptomic genome sequencing and other DNA datasets.&lt;ref name=#22009675&gt;{{cite pmid|22009675}}&lt;/ref&gt; RNA-Seq datasets can be submitted via the Gene Expression Omnibus.
|-
|ArrayExpress
|ENA
|Microarray
|Imports datasets from GEO and accepts direct submissions.&lt;ref name=#25361974&gt;{{cite pmid|25361974}}&lt;/ref&gt; Processed data and experiment metadata is stored at ArrayExpress, while the raw sequence reads are held at the ENA. Complies with MIAME and MINSEQE standards.&lt;ref name=#19484163&gt;{{cite pmid|19484163}}&lt;/ref&gt;
|-
|Expression Atlas
|EBI
|Microarray RNA-Seq
|Tissue-specific gene expression database for animals and plants.&lt;ref name=#26481351&gt;{{cite pmid|26481351}}&lt;/ref&gt;   Displays secondary analyses and visualisation, such as functional enrichment of Gene Ontology terms, interpro domains, or pathways. Links to protein abundance data where available.
|-
|Genevestigator
|Privately curated
|Microarray RNA-Seq
|Contains manual curations of public transcriptome datasets, focusing on medical and plant biology data.&lt;ref name=#19956698&gt;{{cite pmid|19956698}}&lt;/ref&gt; Individual experiments are normalised across the full database, to allow comparison of gene expression across diverse experiments. Full functionality requires licence purchase, with free access to a limited functionality.
|-
|RefEx
|DDBJ
|All
|Human, mouse, and rat transcriptomes from 40 different organs. Gene expression visualised as heatmaps projected onto 3D representations of anatomical structures.&lt;ref name=#18835852&gt;{{cite pmid|18835852}}&lt;/ref&gt;
|-
|NONCODE
|
|RNA-Seq
|Non-coding RNAs (NcRNAs) excluding tRNA and rRNA.&lt;ref name=#26586799&gt;{{cite pmid|26586799}}&lt;/ref&gt;
|}
&lt;small&gt;Legend: NCBI - National Center for Biotechnology Informationl; EBI - European Bioinformatics Institute; DDBY - DNA  Data Bank of Japan; ENA - European Nucleotide Archive; MIAME - Minimum Information About a Microarray Experiment; MINSEQE - Minimum Information about a high-throughput nucleotide SEQuencing Experiment&lt;/small&gt;

==References==
&lt;references/&gt;
&lt;!---------------------------------------------

 References should be added inline
 using the following syntax:

 &lt;ref name=#7020376&gt;{{cite pmid|7020376}}&lt;/ref&gt;

 &lt;ref name=#7020376 /&gt; for re-use

----------------------------------------------&gt;

[[Category:PLoS Computational Biology drafts]]</text>
      <sha1>ds30n0xtyucg7hh0qlr88alwe9f8zl4</sha1>
    </revision>
    <revision>
      <id>5216</id>
      <parentid>5215</parentid>
      <timestamp>2016-09-14T05:52:22Z</timestamp>
      <contributor>
        <username>T Shafee</username>
        <id>80</id>
      </contributor>
      <comment>/* Microarrays */ section upload</comment>
      <model>wikitext</model>
      <format>text/x-wiki</format>
      <text xml:space="preserve" bytes="25486">{{author
|first1       = Rohan
|last1        = Lowe
|username1    = User:Rohan_Lowe
|department1  = La Trobe Institute for Molecular Science
|institution1 = La Trobe University
|address1     = Melbourne, Australia
|orcid1       = 0000-0003-0653-9704

|first2       = Neil 
|last2        = Shirley 
|username2    = 
|department2  = ARC Centre of Excellence in Plant Cell Walls
|institution2 = University of Adelaide
|address2     = Adelaide, Australia
|orcid2       =

|first3       = Mark
|last3        = Bleackley
|username3    = User:Mbleackley
|department3  = La Trobe Institute for Molecular Science
|institution3 = La Trobe University
|address3     = Melbourne, Australia
|orcid3       = 

|first4       = Stephen
|last4        = Dolan
|username4    = 
|department4  = Department of Biochemistry
|institution4 = University of Cambridge
|address4     = Cambridge, UK
|orcid4       =

|first5       = Thomas
|last5        = Shafee
|username5    = User:T Shafee
|department5  = La Trobe Institute for Molecular Science
|institution5 = La Trobe University
|address5     = Melbourne, Australia
|orcid5       = 0000-0002-2298-7593
}}

'''Transcriptomics''' is the study of an organism’s [[wp:transcriptome|transcriptome]], the sum of all of its [[wp:RNA|RNA transcripts]]. The information content of an organism is recorded in the DNA of its [[wp:genome|genome]] and [[wp:Gene expression|expressed]] through [[wp:Transcription (genetics)|transcription]]. Here, [[wp:mRNA|mRNA]] serves as a transient intermediary molecule in the information network, whilst [[wp:Non-coding_RNA|non-coding RNAs]] perform additional diverse functions. A transcriptome captures a snapshot in time of the total transcripts present in a [[wp:cell (biology)|cell]].

The first attempts to study the whole transcriptome began in the early 1990s and technological advances since the late 1990s have made transcriptomics a widespread discipline. Transcriptomics has been defined by repeated technological innovations that transform the field. The two key contemporary techniques in the field are [[wp:microarray|microarrays]], which quantify a set of predetermined sequences, and [[wp:RNA-Seq|RNA-Seq]], which uses [[wp:DNA_sequencing#Next-generation_methods|high-throughput sequencing]] to capture all sequences.

Measuring the expression of an organism’s [[wp:gene|genes]] in different [[wp:tissue (biology)|tissues]], [[wp:Environment (biophysical)|conditions]], or time points gives information on how genes are [[wp:Regulation_of_gene_expression|regulated]] and reveal details of an organism’s biology. It can also help to infer the [[wp:Phenotype|functions]] of previously unannotated genes. Transcriptomic analysis has enabled the study of how gene expression changes, for example in human [[wp:disease|diseases]]. An analysis of gene expression in its entirety allows detection of broad coordinated trends that are not detectable with more targeted [[wp:assay|assays]].

==History==
Transcriptomics has been characterised by the development of new techniques that re-define what is possible every decade or so, rendering previous technologies obsolete. The first attempt at capturing a partial human transcriptome was published in 1991, reporting 609 mRNA sequences from the human brain.&lt;ref name=#2047873&gt;{{cite pmid|2047873}}&lt;/ref&gt; In 2008, two human transcriptomes composed of millions of transcript-derived sequences covering 16,000 genes were published,&lt;ref name=#18978789&gt;{{cite pmid|18978789}}&lt;/ref&gt;&lt;ref name=#18599741&gt;{{cite pmid|18599741}}&lt;/ref&gt; and by 2015, transcriptomes had been published for hundreds of individuals.&lt;ref name=#24037378&gt;{{cite pmid|24037378}}&lt;/ref&gt;&lt;ref name=#25954002&gt;{{cite pmid|25954002}}&lt;/ref&gt; Transcriptomes for different disease states, tissues, or even single cells are now routinely generated. &lt;ref name=#25954002&gt;{{cite pmid|25954002}}&lt;/ref&gt;&lt;ref name=#24524133&gt;{{cite pmid|24524133}}&lt;/ref&gt;&lt;ref name=#26000846&gt;{{cite pmid|26000846}}&lt;/ref&gt; This explosion in transcriptomics has been driven by the rapid development of new technologies with improved sensitivity and economy.&lt;ref name=#23290152&gt;{{cite pmid|23290152}}&lt;/ref&gt;&lt;ref name=#19015660&gt;{{cite pmid|19015660}}&lt;/ref&gt;&lt;ref name=#21191423&gt;{{cite pmid|21191423}}&lt;/ref&gt;&lt;ref name=#19715439&gt;{{cite pmid|19715439}}&lt;/ref&gt;

===Before transcriptomics===
Studies of individual transcripts were being performed several decades before any transcriptomics approaches were available. Libraries of silkmoth mRNAs were being collected and stored as complementary DNA (cDNA) in the late 1970s.519770 Sequencing random individual transcripts from these libraries by low-throughput Sanger sequencing to generate Expressed Sequence Tags began in the 1980s,&lt;ref name=#6956902&gt;{{cite pmid|6956902}}&lt;/ref&gt;&lt;ref name=#6687628&gt;{{cite pmid|6687628}}&lt;/ref&gt;&lt;ref name=#2047873&gt;{{cite pmid|2047873}}&lt;/ref&gt; as did quantification of individual transcripts by Northern blotting, and later Reverse Transcriptase quantitative PCR (RT-qPCR),414220 &lt;ref name=#2479917&gt;{{cite pmid|2479917}}&lt;/ref&gt; but these methods were laborious and only able to capture a tiny subsection of a transcriptome.&lt;ref name=#19715439&gt;{{cite pmid|19715439}}&lt;/ref&gt; Consequently, important questions of how the transcriptome as a whole is expressed and regulated would remain unanswered until higher-throughput techniques were developed.

===Early attempts===
The word “Transcriptome” was first used in the 1990s.&lt;ref name=#10022985&gt;{{cite pmid|10022985}}&lt;/ref&gt;&lt;ref name=#9008165&gt;{{cite pmid|9008165}}&lt;/ref&gt; One of the key early sequencing-based transcriptomic methods, Serial Analysis of Gene Expression (SAGE), was developed in 1995 and worked by Sanger sequencing concatenated random transcript fragments with spacer sequences between.&lt;ref name=#7570003&gt;{{cite pmid|7570003}}&lt;/ref&gt; Transcripts were then quantified by matching the fragments to known genes. Digital gene expression analysis was a short-lived variant of SAGE that used next generation sequencing.&lt;ref name=#9331369&gt;{{cite pmid|9331369}}&lt;/ref&gt;&lt;ref name=#23290152&gt;{{cite pmid|23290152}}&lt;/ref&gt; These methods were largely overtaken by high throughput sequencing of entire transcripts, giving additional information on rare examples e.g. splice variants.&lt;ref name=#23290152&gt;{{cite pmid|23290152}}&lt;/ref&gt;

===Development of contemporary techniques===
The dominant contemporary techniques, Microarrays and RNA-Seq, were developed in the mid-1990s and 2000s.&lt;ref name=#23290152&gt;{{cite pmid|23290152}}&lt;/ref&gt; Microarrays that measure the abundances of a defined set of transcripts via their hybridisation to an array of complementary probes were first published in 1995.&lt;ref name=#7569999&gt;{{cite pmid|7569999}}&lt;/ref&gt;&lt;ref name=#17644526&gt;{{cite pmid|17644526}}&lt;/ref&gt; Both individually spotted oligonucleotide arrays and Affymetrix high density arrays were the method of choice for transcriptional profiling until the late-2000s.&lt;ref name=#19715439&gt;{{cite pmid|19715439}}&lt;/ref&gt; Over this period, a range of microarrays were produced to cover known genes in model or economically important organisms. Advances in design and manufacture of arrays improved the specificity of probes and allowed more genes to be tested on a single array, while advances in fluorescence detection increased the sensitivity and measurement accuracy for low abundance transcripts.&lt;ref name=#17644526&gt;{{cite pmid|17644526}}&lt;/ref&gt;&lt;ref&gt;ISBN:9780471726128&lt;/ref&gt;

RNA-Seq refers to the sequencing of transcript cDNAs, with abundance derived from the number of counts of each transcript. The technique has therefore been heavily influenced by the development of high-throughput sequencing technologies.&lt;ref name=#23290152&gt;{{cite pmid|23290152}}&lt;/ref&gt; The earliest RNA-Seq work was published in 2006 with 10&lt;sup&gt;5&lt;/sup&gt; transcripts sequenced using the 454 technology,&lt;ref name=#17010196&gt;{{cite pmid|17010196}}&lt;/ref&gt; which was sufficient coverage to quantify relative transcript abundance. RNA-Seq began to increase in popularity after 2008, when new Solexa/Illumina technologies allowed 10&lt;sup&gt;9&lt;/sup&gt; transcript sequences to be recorded.&lt;ref name=#18516045&gt;{{cite pmid|18516045}}&lt;/ref&gt;&lt;ref name=#18599741&gt;{{cite pmid|18599741}}&lt;/ref&gt;&lt;ref name=#18488015&gt;{{cite pmid|18488015}}&lt;/ref&gt; This coverage was sufficient for accurate quantitation of an entire human transcriptome. As of 2016, 10&lt;sup&gt;7&lt;/sup&gt; transcripts can be sequenced for under USD $1000.

==Data gathering==
Transcriptomics data may be generated by several different techniques, broadly based upon either sequencing of individual RNA transcripts (Expressed sequence tags, or RNA-Seq) or by detection of transcripts via hybridisation to an array of nucleotide probes specific for a predetermined cohort of genes (microarray).

===Isolation of RNA===
RNA must first be isolated from the experimental organism before transcripts may be recorded. Although biological systems are incredibly diverse RNA extraction techniques are broadly similar: involving mechanical disruption of cells or tissues, solvent disruption of carbohydrate, lipid, protein and nucleotide complexes, separation of RNA from undesired biomolecules including DNA, and concentration of the RNA via precipitation from a solution or elution from a solid matrix. Isolated RNA may be additionally treated with DNAse to digest all traces of DNA or refined to enrich for messenger RNA.

RNA must be isolated with minimal degradation to avoid affecting the results, for example mRNA enrichment from fragmented RNA will result in depletion of 5’ ends and uneven signal across the length of a transcript. Snap-freezing of tissue prior to RNA isolation is typical and care is taken to reduce exposure to RNAse enzymes once isolation is complete. 

===Expressed Sequence Tags===
An expressed sequence tag (EST) is a short nucleotide sequence generated from a single RNA transcript. RNA is first copied as complementary DNA (cDNA) by a reverse transcriptase enzyme before the resultant cDNA is sequenced. ESTs came to prominence during the 1990’s as an efficient method to determine the gene content of an organism without sequencing the entire genome.&lt;ref name=#9448457&gt;{{cite pmid|9448457}}&lt;/ref&gt; The Sanger method of sequencing was predominant until the advent of high-throughput methods such as sequencing by synthesis (Solexa/Illumina). An EST can be generated without any prior knowledge of the organism of interest and can be made from mixtures of organisms or environmental samples. EST libraries commonly provided sequence information for early microarray designs, for example a Barley genechip was designed from 350,000 previously sequenced ESTs.&lt;ref name=#15020760&gt;{{cite pmid|15020760}}&lt;/ref&gt;

===Serial and Cap Analysis of Gene Expression (SAGE/CAGE)===
Serial Analysis of Gene Expression (SAGE) was a development of EST methodology to increase the throughput of the tags generated and allow some quantitation of transcript abundance.&lt;ref name=#7570003&gt;{{cite pmid|7570003}}&lt;/ref&gt; cDNA is generated from the RNA, but is then digested into 11 base pair ‘digitag’ fragments using restriction enzymes that cut at a specific sequence, and 11 base pairs along from that sequence. These cDNA digitags are then concatenated head-to-tail into long strands (&gt;500bp) and sequenced using low-throughput, but long read length methods such as Sanger sequencing. Once the sequences are de-convoluted into their original 11 bp digitags. If a reference genome is available, these can sometimes be aligned to identify their corresponding gene. If a reference genome is unavailable, the digitags can simply be directly used as diagnostic markers if found to be differentially expressed in a disease state.

The Cap Analysis of Gene Expression (CAGE) method is a variant of SAGE that sequences digitags from the 5’ end of a mRNA transcript only.&lt;ref name=#14663149&gt;{{cite pmid|14663149}}&lt;/ref&gt; Therefore the transcriptional start site of genes can be identified when the digitags are aligned to a reference genome. Identifying gene start sites is of use for promoter analysis and for the cloning of full length cDNAs.

SAGE and CAGE methods produce information on more genes than was possible when sequencing single ESTs, but sample preparation and data analysis is typically more labour intensive.

==Microarrays==

===Principles and advances===
Microarray methods were the most common transcriptomics method during the 2000’s.&lt;ref name=#11287436&gt;{{cite pmid|11287436}}&lt;/ref&gt; Transcript abundance is determined by hybridisation of transcripts to a two dimensional array of short nucleotide oligomers, known as “probes”, attached to a solid substrate, e.g. glass.&lt;ref name=#17095434&gt;{{cite pmid|17095434}}&lt;/ref&gt; Fluorescent molecules are attached to transcripts prior to hybridisation to the probe array, transcript abundance is proportional to the intensity of fluorescence from the attached fluorophore upon excitation. Microarrays require some prior knowledge of the organism of interest, for example, in the form of an annotated genome sequence, or a library of ESTs that can be used to generate the probes for the array. Microarray technology allowed the assay of 1000’s of transcripts simultaneously, at a greatly reduced cost per gene and labour saving.

===Methods===

The manufacturing techniques used to construct microarrays are beyond the scope of this review but have been extensively described previously.&lt;ref name=#12117754&gt;{{cite pmid|12117754}}&lt;/ref&gt; Microarray transcriptomes typically fall into one of a two broad categories: high density short probe arrays or low density spotted arrays. 

Spotted low-density arrays typically feature picolitre drops of a range of purified cDNAs arrayed on the surface of a glass slide. The probes are longer than those of high density arrays and typically lack the transcript resolution of high-density arrays. Spotted arrays use a unique flurophore (cy3 or cy5) on a test and a control sample, and the ratio of fluorescence is used to provide a quantitative measure of changes in abundance. High-density arrays use single channel detection and each sample is hybridised and detected individually.

High density arrays were popularised by the Affymetrix genechip array, where each transcript is quantified by several short 25-mer probes that together assay one gene. Transcript presence may be recorded with 2-channel or single-channel detection of fluorescent tags. 

Nimblegen arrays are a high-density array produced by a maskless-photochemistry method, which permits flexible manufacture of arrays in small or large numbers. These arrays have 100,000s of 45 to 85-mer probes and are hybridised with a one-colour labelled sample for expression analysis.&lt;ref name=#16075461&gt;{{cite pmid|16075461}}&lt;/ref&gt; Some designs incorporated up to 12 independent arrays per slide.

=== RNA-seq (2005ish) ===
* Principles and advances
* Methods
** Pyrosequencing, Roche 454 (2005)
** Sequencing-by-synthesis, Solexa/Illumina  (2006)
** Sequencing-by-ligation, ABI SOLiD (2006)
** Ion-semiconductor sequencing, Ion Torrent (2010)
** Single-molecule sequencing, Pacific Biosciences RSII (2010)
** Nanopore sequencing, Oxford Nanopore (2015)
=== Others?  Pyrosequencing, any qPCR type method that counts? ===
=== Briefly compare and contrast methods ===

== Data analysis ==
=== Challenges ===
* Incomplete reference genomes
* De novo assembly
* Signal from noise in deep sequencing datasets, false positives
* RNA extraction, how to sample without influence
* Biological variation
=== Principles ===
* Population Statistics
* Sequence alignment
* Image processing
=== Annotation? ===
=== Interpretation? ===
* Transcriptional vs post-transcriptional regulation
* Pathway analysis

==Applications==

===Diagnostics/disease profiling===
Transcriptomic strategies have seen broad application across diverse areas of biomedical research, including disease diagnosis and profiling.&lt;ref name=#19015660&gt;{{cite pmid|19015660}}&lt;/ref&gt; RNA-seq approaches have allowed for the large-scale identification of transcriptional start sites (TSS), uncovered alternative promoter usage and novel splicing alterations. These regulatory elements are important in human disease and therefore defining such variants is crucial to the interpretation of disease-association studies.&lt;ref name=#22739340&gt;{{cite pmid|22739340}}&lt;/ref&gt; RNA-seq can also identify disease-associated single nucleotide polymorphisms (SNP), allele-specific expression and gene fusions contributing to our understanding of disease causal variants in cancer.&lt;ref name=#26781813&gt;{{cite pmid|26781813}}&lt;/ref&gt;
Retrotransposons are transposable elements which proliferate within eukaryotic genomes through a process involving reverse transcription. RNA-seq can provide information about the transcription of endogenous retrotransposons that may influence the transcription of neighbouring genes by various epigenetic mechanisms thus leading to disease.&lt;ref name=#17363976&gt;{{cite pmid|17363976}}&lt;/ref&gt; Similarly, the potential for using RNA-seq to understand immune-related disease is expanding rapidly due to the ability to dissect immune cell populations and to sequence T cell and B cell receptor repertoires from patients.&lt;ref name=#26551575&gt;{{cite pmid|26551575}}&lt;/ref&gt;&lt;ref name=#26996076&gt;{{cite pmid|26996076}}&lt;/ref&gt;

===Human and pathogen transcriptomes===
RNA-seq of human pathogens has become an established method for quantifying gene expression changes, identifying novel virulence factors, predicting antibiotic resistance and unveiling host-pathogen immune interactions.&lt;ref name=#18284925&gt;{{cite pmid|18284925}}&lt;/ref&gt;&lt;ref name=#25517437&gt;{{cite pmid|25517437}}&lt;/ref&gt; A primary aim of this technology is to develop optimised infection control measures and targeted individualised treatment.&lt;ref name=#26996076&gt;{{cite pmid|26996076}}&lt;/ref&gt;
Transcriptomic analysis has predominantly focused on either the host or the pathogen. Dual RNA-seq has recently been applied to simultaneously profile RNA expression in both the pathogen and host throughout the infection process. This technique enables the study of the dynamic response and interspecies gene regulatory networks in both interaction partners from initial contact through to invasion and the final persistence of the pathogen or clearance by the host immune system.&lt;ref name=#22890146&gt;{{cite pmid|22890146}}&lt;/ref&gt;&lt;ref name=#25914674&gt;{{cite pmid|25914674}}&lt;/ref&gt;

===Responses to environment===
Transcriptomics allows identification of genes and pathways that respond to and counteract environmental stress. The non-targeted nature of transcriptomics allows the identification of novel transcriptional networks in complex systems. For example, comparative analysis of a range of chickpea lines at different developmental stages identified distinct transcriptional profiles associated with drought and salinity stresses.&lt;ref name=#26759178&gt;{{cite pmid|26759178}}&lt;/ref&gt; A highlight of this work was the identification of AP2-EREBP transcript isoforms that were dependent on drought and salt tolerant lines. Investigation of gene expression of during biofilm formation by the fungal pathogen Candida albicans revealed a co-regulated set of genes critical for biofilm establishment and maintennance.&lt;ref name=#15075282&gt;{{cite pmid|15075282}}&lt;/ref&gt;

Transcriptomic profiling also provides crucial information on mechanisms of drug resistance. Analysis of over 1000 Plasmodium falciparum isolates identified that an upregulation of the unfolded protein response and slower progression through the early stages of the asexual intraerythrocytic developmental cycle were associated with artemisinin resistance in the parasite.&lt;ref name=#25502316&gt;{{cite pmid|25502316}}&lt;/ref&gt; The transcriptomic profile associated with this resistance was also associated with isolates from a specific geographical region.

===Gene function annotation===
Furthermore, all transcriptomic techniques have been particularly useful in identifying the functions of genes and identifying those responsible for particular phenotypes. Transcriptomics of arabidopsis ecotypes that hyperaccumulate metals correlated genes involved in metal uptake, tolerance and homeostasis with the phenotype.&lt;ref name=#19192189&gt;{{cite pmid|19192189}}&lt;/ref&gt; Integration of RNA-seq datasets across different tissues has been used to improve annotation of gene functions in commercially important organisms (e.g. cucumber)&lt;ref name=#22047402&gt;{{cite pmid|22047402}}&lt;/ref&gt; or threatened species (e.g. koala).&lt;ref name=#25214207&gt;{{cite pmid|25214207}}&lt;/ref&gt;

Assembly of RNA-seq reads is not dependent on a reference genome &lt;ref name=#21572440&gt;{{cite pmid|21572440}}&lt;/ref&gt; and so ideal for gene expression studies of non-model organisms with non-existing or poorly developed genomic resources. For example, a database of SNPs used in Douglas Fir breeding programs was created by de novo transcriptome analysis, in the absence of a sequenced genome.&lt;ref name=#23445355&gt;{{cite pmid|23445355}}&lt;/ref&gt; Genes that function in the development of cardiac, muscle and nervous tissue in lobster were identified by comparing the transcriptomes of the various tissues types, without use of a genome sequence.&lt;ref name=#26772543&gt;{{cite pmid|26772543}}&lt;/ref&gt; RNA-seq can be also be used to identify previously unknown protein coding regions in existing sequenced genomes.
Non-coding RNA

It has been estimated that 75% of the human genome is transcribed into RNA, but only 1.5% of the genome encodes proteins, indicating a huge variety of non-coding RNA (ncRNA) is produced by a human cells. &lt;ref name=#22955620&gt;{{cite pmid|22955620}}&lt;/ref&gt; Non-coding RNA is not translated into a protein and may lack the poly-A tail typical of mRNA. Non-coding RNAs have described roles in protein translation, DNA replication, RNA splicing and transcriptional regulation. &lt;ref name=#1883196&gt;{{cite pmid|1883196}}&lt;/ref&gt;&lt;ref name=#16943439&gt;{{cite pmid|16943439}}&lt;/ref&gt;&lt;ref name=#16357227&gt;{{cite pmid|16357227}}&lt;/ref&gt;&lt;ref name=#15851066&gt;{{cite pmid|15851066}}&lt;/ref&gt; Reported roles of ncRNA regulating cancer, cardiovascular and neurological diseases have raised interest in ncRNA transcriptomes. &lt;ref name=#22094949&gt;{{cite pmid|22094949}}&lt;/ref&gt;

=== Gene expression databases ===
Transcriptomics studies generate large amounts of data that has potential applications far beyond the original aims of an experiment. As such, raw or process data may be deposited in public databases to ensure their utility for the broader scientific community (The Gene Expression Omnibus contained millions of experiments in 2016). The summary of the main databases below indicates some of the available transcriptome data resources.

{| class=&quot;wikitable&quot;
|'''Name'''
|'''Host'''
|'''Data'''
|'''Description'''
|-
|Gene Expression Omnibus
|NCBI
|Microarray RNA-Seq
|First transcriptomics database to accept data from any source.&lt;ref name=#11752295&gt;{{cite pmid|11752295}}&lt;/ref&gt; Introduced MIAME and MINSEQE community standards that define necessary experiment metadata to ensure effective interpretation and repeatability.&lt;ref name=#11726920&gt;{{cite pmid|11726920}}&lt;/ref&gt;
|-
|Sequence Read Archive 
|NCBI

EBI

DDBJ
|RNA-Seq
|Contains transcriptomics data as well as non-transcriptomic genome sequencing and other DNA datasets.&lt;ref name=#22009675&gt;{{cite pmid|22009675}}&lt;/ref&gt; RNA-Seq datasets can be submitted via the Gene Expression Omnibus.
|-
|ArrayExpress
|ENA
|Microarray
|Imports datasets from GEO and accepts direct submissions.&lt;ref name=#25361974&gt;{{cite pmid|25361974}}&lt;/ref&gt; Processed data and experiment metadata is stored at ArrayExpress, while the raw sequence reads are held at the ENA. Complies with MIAME and MINSEQE standards.&lt;ref name=#19484163&gt;{{cite pmid|19484163}}&lt;/ref&gt;
|-
|Expression Atlas
|EBI
|Microarray RNA-Seq
|Tissue-specific gene expression database for animals and plants.&lt;ref name=#26481351&gt;{{cite pmid|26481351}}&lt;/ref&gt;   Displays secondary analyses and visualisation, such as functional enrichment of Gene Ontology terms, interpro domains, or pathways. Links to protein abundance data where available.
|-
|Genevestigator
|Privately curated
|Microarray RNA-Seq
|Contains manual curations of public transcriptome datasets, focusing on medical and plant biology data.&lt;ref name=#19956698&gt;{{cite pmid|19956698}}&lt;/ref&gt; Individual experiments are normalised across the full database, to allow comparison of gene expression across diverse experiments. Full functionality requires licence purchase, with free access to a limited functionality.
|-
|RefEx
|DDBJ
|All
|Human, mouse, and rat transcriptomes from 40 different organs. Gene expression visualised as heatmaps projected onto 3D representations of anatomical structures.&lt;ref name=#18835852&gt;{{cite pmid|18835852}}&lt;/ref&gt;
|-
|NONCODE
|
|RNA-Seq
|Non-coding RNAs (NcRNAs) excluding tRNA and rRNA.&lt;ref name=#26586799&gt;{{cite pmid|26586799}}&lt;/ref&gt;
|}
&lt;small&gt;Legend: NCBI - National Center for Biotechnology Informationl; EBI - European Bioinformatics Institute; DDBY - DNA  Data Bank of Japan; ENA - European Nucleotide Archive; MIAME - Minimum Information About a Microarray Experiment; MINSEQE - Minimum Information about a high-throughput nucleotide SEQuencing Experiment&lt;/small&gt;

==References==
&lt;references/&gt;
&lt;!---------------------------------------------

 References should be added inline
 using the following syntax:

 &lt;ref name=#7020376&gt;{{cite pmid|7020376}}&lt;/ref&gt;

 &lt;ref name=#7020376 /&gt; for re-use

----------------------------------------------&gt;

[[Category:PLoS Computational Biology drafts]]</text>
      <sha1>fpffe4dwzq8esye2195cca615f5n6xi</sha1>
    </revision>
    <revision>
      <id>5217</id>
      <parentid>5216</parentid>
      <timestamp>2016-09-14T05:54:57Z</timestamp>
      <contributor>
        <username>T Shafee</username>
        <id>80</id>
      </contributor>
      <comment>/* RNA-seq */ upload section</comment>
      <model>wikitext</model>
      <format>text/x-wiki</format>
      <text xml:space="preserve" bytes="26521">{{author
|first1       = Rohan
|last1        = Lowe
|username1    = User:Rohan_Lowe
|department1  = La Trobe Institute for Molecular Science
|institution1 = La Trobe University
|address1     = Melbourne, Australia
|orcid1       = 0000-0003-0653-9704

|first2       = Neil 
|last2        = Shirley 
|username2    = 
|department2  = ARC Centre of Excellence in Plant Cell Walls
|institution2 = University of Adelaide
|address2     = Adelaide, Australia
|orcid2       =

|first3       = Mark
|last3        = Bleackley
|username3    = User:Mbleackley
|department3  = La Trobe Institute for Molecular Science
|institution3 = La Trobe University
|address3     = Melbourne, Australia
|orcid3       = 

|first4       = Stephen
|last4        = Dolan
|username4    = 
|department4  = Department of Biochemistry
|institution4 = University of Cambridge
|address4     = Cambridge, UK
|orcid4       =

|first5       = Thomas
|last5        = Shafee
|username5    = User:T Shafee
|department5  = La Trobe Institute for Molecular Science
|institution5 = La Trobe University
|address5     = Melbourne, Australia
|orcid5       = 0000-0002-2298-7593
}}

'''Transcriptomics''' is the study of an organism’s [[wp:transcriptome|transcriptome]], the sum of all of its [[wp:RNA|RNA transcripts]]. The information content of an organism is recorded in the DNA of its [[wp:genome|genome]] and [[wp:Gene expression|expressed]] through [[wp:Transcription (genetics)|transcription]]. Here, [[wp:mRNA|mRNA]] serves as a transient intermediary molecule in the information network, whilst [[wp:Non-coding_RNA|non-coding RNAs]] perform additional diverse functions. A transcriptome captures a snapshot in time of the total transcripts present in a [[wp:cell (biology)|cell]].

The first attempts to study the whole transcriptome began in the early 1990s and technological advances since the late 1990s have made transcriptomics a widespread discipline. Transcriptomics has been defined by repeated technological innovations that transform the field. The two key contemporary techniques in the field are [[wp:microarray|microarrays]], which quantify a set of predetermined sequences, and [[wp:RNA-Seq|RNA-Seq]], which uses [[wp:DNA_sequencing#Next-generation_methods|high-throughput sequencing]] to capture all sequences.

Measuring the expression of an organism’s [[wp:gene|genes]] in different [[wp:tissue (biology)|tissues]], [[wp:Environment (biophysical)|conditions]], or time points gives information on how genes are [[wp:Regulation_of_gene_expression|regulated]] and reveal details of an organism’s biology. It can also help to infer the [[wp:Phenotype|functions]] of previously unannotated genes. Transcriptomic analysis has enabled the study of how gene expression changes, for example in human [[wp:disease|diseases]]. An analysis of gene expression in its entirety allows detection of broad coordinated trends that are not detectable with more targeted [[wp:assay|assays]].

==History==
Transcriptomics has been characterised by the development of new techniques that re-define what is possible every decade or so, rendering previous technologies obsolete. The first attempt at capturing a partial human transcriptome was published in 1991, reporting 609 mRNA sequences from the human brain.&lt;ref name=#2047873&gt;{{cite pmid|2047873}}&lt;/ref&gt; In 2008, two human transcriptomes composed of millions of transcript-derived sequences covering 16,000 genes were published,&lt;ref name=#18978789&gt;{{cite pmid|18978789}}&lt;/ref&gt;&lt;ref name=#18599741&gt;{{cite pmid|18599741}}&lt;/ref&gt; and by 2015, transcriptomes had been published for hundreds of individuals.&lt;ref name=#24037378&gt;{{cite pmid|24037378}}&lt;/ref&gt;&lt;ref name=#25954002&gt;{{cite pmid|25954002}}&lt;/ref&gt; Transcriptomes for different disease states, tissues, or even single cells are now routinely generated. &lt;ref name=#25954002&gt;{{cite pmid|25954002}}&lt;/ref&gt;&lt;ref name=#24524133&gt;{{cite pmid|24524133}}&lt;/ref&gt;&lt;ref name=#26000846&gt;{{cite pmid|26000846}}&lt;/ref&gt; This explosion in transcriptomics has been driven by the rapid development of new technologies with improved sensitivity and economy.&lt;ref name=#23290152&gt;{{cite pmid|23290152}}&lt;/ref&gt;&lt;ref name=#19015660&gt;{{cite pmid|19015660}}&lt;/ref&gt;&lt;ref name=#21191423&gt;{{cite pmid|21191423}}&lt;/ref&gt;&lt;ref name=#19715439&gt;{{cite pmid|19715439}}&lt;/ref&gt;

===Before transcriptomics===
Studies of individual transcripts were being performed several decades before any transcriptomics approaches were available. Libraries of silkmoth mRNAs were being collected and stored as complementary DNA (cDNA) in the late 1970s.519770 Sequencing random individual transcripts from these libraries by low-throughput Sanger sequencing to generate Expressed Sequence Tags began in the 1980s,&lt;ref name=#6956902&gt;{{cite pmid|6956902}}&lt;/ref&gt;&lt;ref name=#6687628&gt;{{cite pmid|6687628}}&lt;/ref&gt;&lt;ref name=#2047873&gt;{{cite pmid|2047873}}&lt;/ref&gt; as did quantification of individual transcripts by Northern blotting, and later Reverse Transcriptase quantitative PCR (RT-qPCR),414220 &lt;ref name=#2479917&gt;{{cite pmid|2479917}}&lt;/ref&gt; but these methods were laborious and only able to capture a tiny subsection of a transcriptome.&lt;ref name=#19715439&gt;{{cite pmid|19715439}}&lt;/ref&gt; Consequently, important questions of how the transcriptome as a whole is expressed and regulated would remain unanswered until higher-throughput techniques were developed.

===Early attempts===
The word “Transcriptome” was first used in the 1990s.&lt;ref name=#10022985&gt;{{cite pmid|10022985}}&lt;/ref&gt;&lt;ref name=#9008165&gt;{{cite pmid|9008165}}&lt;/ref&gt; One of the key early sequencing-based transcriptomic methods, Serial Analysis of Gene Expression (SAGE), was developed in 1995 and worked by Sanger sequencing concatenated random transcript fragments with spacer sequences between.&lt;ref name=#7570003&gt;{{cite pmid|7570003}}&lt;/ref&gt; Transcripts were then quantified by matching the fragments to known genes. Digital gene expression analysis was a short-lived variant of SAGE that used next generation sequencing.&lt;ref name=#9331369&gt;{{cite pmid|9331369}}&lt;/ref&gt;&lt;ref name=#23290152&gt;{{cite pmid|23290152}}&lt;/ref&gt; These methods were largely overtaken by high throughput sequencing of entire transcripts, giving additional information on rare examples e.g. splice variants.&lt;ref name=#23290152&gt;{{cite pmid|23290152}}&lt;/ref&gt;

===Development of contemporary techniques===
The dominant contemporary techniques, Microarrays and RNA-Seq, were developed in the mid-1990s and 2000s.&lt;ref name=#23290152&gt;{{cite pmid|23290152}}&lt;/ref&gt; Microarrays that measure the abundances of a defined set of transcripts via their hybridisation to an array of complementary probes were first published in 1995.&lt;ref name=#7569999&gt;{{cite pmid|7569999}}&lt;/ref&gt;&lt;ref name=#17644526&gt;{{cite pmid|17644526}}&lt;/ref&gt; Both individually spotted oligonucleotide arrays and Affymetrix high density arrays were the method of choice for transcriptional profiling until the late-2000s.&lt;ref name=#19715439&gt;{{cite pmid|19715439}}&lt;/ref&gt; Over this period, a range of microarrays were produced to cover known genes in model or economically important organisms. Advances in design and manufacture of arrays improved the specificity of probes and allowed more genes to be tested on a single array, while advances in fluorescence detection increased the sensitivity and measurement accuracy for low abundance transcripts.&lt;ref name=#17644526&gt;{{cite pmid|17644526}}&lt;/ref&gt;&lt;ref&gt;ISBN:9780471726128&lt;/ref&gt;

RNA-Seq refers to the sequencing of transcript cDNAs, with abundance derived from the number of counts of each transcript. The technique has therefore been heavily influenced by the development of high-throughput sequencing technologies.&lt;ref name=#23290152&gt;{{cite pmid|23290152}}&lt;/ref&gt; The earliest RNA-Seq work was published in 2006 with 10&lt;sup&gt;5&lt;/sup&gt; transcripts sequenced using the 454 technology,&lt;ref name=#17010196&gt;{{cite pmid|17010196}}&lt;/ref&gt; which was sufficient coverage to quantify relative transcript abundance. RNA-Seq began to increase in popularity after 2008, when new Solexa/Illumina technologies allowed 10&lt;sup&gt;9&lt;/sup&gt; transcript sequences to be recorded.&lt;ref name=#18516045&gt;{{cite pmid|18516045}}&lt;/ref&gt;&lt;ref name=#18599741&gt;{{cite pmid|18599741}}&lt;/ref&gt;&lt;ref name=#18488015&gt;{{cite pmid|18488015}}&lt;/ref&gt; This coverage was sufficient for accurate quantitation of an entire human transcriptome. As of 2016, 10&lt;sup&gt;7&lt;/sup&gt; transcripts can be sequenced for under USD $1000.

==Data gathering==
Transcriptomics data may be generated by several different techniques, broadly based upon either sequencing of individual RNA transcripts (Expressed sequence tags, or RNA-Seq) or by detection of transcripts via hybridisation to an array of nucleotide probes specific for a predetermined cohort of genes (microarray).

===Isolation of RNA===
RNA must first be isolated from the experimental organism before transcripts may be recorded. Although biological systems are incredibly diverse RNA extraction techniques are broadly similar: involving mechanical disruption of cells or tissues, solvent disruption of carbohydrate, lipid, protein and nucleotide complexes, separation of RNA from undesired biomolecules including DNA, and concentration of the RNA via precipitation from a solution or elution from a solid matrix. Isolated RNA may be additionally treated with DNAse to digest all traces of DNA or refined to enrich for messenger RNA.

RNA must be isolated with minimal degradation to avoid affecting the results, for example mRNA enrichment from fragmented RNA will result in depletion of 5’ ends and uneven signal across the length of a transcript. Snap-freezing of tissue prior to RNA isolation is typical and care is taken to reduce exposure to RNAse enzymes once isolation is complete. 

===Expressed Sequence Tags===
An expressed sequence tag (EST) is a short nucleotide sequence generated from a single RNA transcript. RNA is first copied as complementary DNA (cDNA) by a reverse transcriptase enzyme before the resultant cDNA is sequenced. ESTs came to prominence during the 1990’s as an efficient method to determine the gene content of an organism without sequencing the entire genome.&lt;ref name=#9448457&gt;{{cite pmid|9448457}}&lt;/ref&gt; The Sanger method of sequencing was predominant until the advent of high-throughput methods such as sequencing by synthesis (Solexa/Illumina). An EST can be generated without any prior knowledge of the organism of interest and can be made from mixtures of organisms or environmental samples. EST libraries commonly provided sequence information for early microarray designs, for example a Barley genechip was designed from 350,000 previously sequenced ESTs.&lt;ref name=#15020760&gt;{{cite pmid|15020760}}&lt;/ref&gt;

===Serial and Cap Analysis of Gene Expression (SAGE/CAGE)===
Serial Analysis of Gene Expression (SAGE) was a development of EST methodology to increase the throughput of the tags generated and allow some quantitation of transcript abundance.&lt;ref name=#7570003&gt;{{cite pmid|7570003}}&lt;/ref&gt; cDNA is generated from the RNA, but is then digested into 11 base pair ‘digitag’ fragments using restriction enzymes that cut at a specific sequence, and 11 base pairs along from that sequence. These cDNA digitags are then concatenated head-to-tail into long strands (&gt;500bp) and sequenced using low-throughput, but long read length methods such as Sanger sequencing. Once the sequences are de-convoluted into their original 11 bp digitags. If a reference genome is available, these can sometimes be aligned to identify their corresponding gene. If a reference genome is unavailable, the digitags can simply be directly used as diagnostic markers if found to be differentially expressed in a disease state.

The Cap Analysis of Gene Expression (CAGE) method is a variant of SAGE that sequences digitags from the 5’ end of a mRNA transcript only.&lt;ref name=#14663149&gt;{{cite pmid|14663149}}&lt;/ref&gt; Therefore the transcriptional start site of genes can be identified when the digitags are aligned to a reference genome. Identifying gene start sites is of use for promoter analysis and for the cloning of full length cDNAs.

SAGE and CAGE methods produce information on more genes than was possible when sequencing single ESTs, but sample preparation and data analysis is typically more labour intensive.

==Microarrays==

===Principles and advances===
Microarray methods were the most common transcriptomics method during the 2000’s.&lt;ref name=#11287436&gt;{{cite pmid|11287436}}&lt;/ref&gt; Transcript abundance is determined by hybridisation of transcripts to a two dimensional array of short nucleotide oligomers, known as “probes”, attached to a solid substrate, e.g. glass.&lt;ref name=#17095434&gt;{{cite pmid|17095434}}&lt;/ref&gt; Fluorescent molecules are attached to transcripts prior to hybridisation to the probe array, transcript abundance is proportional to the intensity of fluorescence from the attached fluorophore upon excitation. Microarrays require some prior knowledge of the organism of interest, for example, in the form of an annotated genome sequence, or a library of ESTs that can be used to generate the probes for the array. Microarray technology allowed the assay of 1000’s of transcripts simultaneously, at a greatly reduced cost per gene and labour saving.

===Methods===

The manufacturing techniques used to construct microarrays are beyond the scope of this review but have been extensively described previously.&lt;ref name=#12117754&gt;{{cite pmid|12117754}}&lt;/ref&gt; Microarray transcriptomes typically fall into one of a two broad categories: high density short probe arrays or low density spotted arrays. 

Spotted low-density arrays typically feature picolitre drops of a range of purified cDNAs arrayed on the surface of a glass slide. The probes are longer than those of high density arrays and typically lack the transcript resolution of high-density arrays. Spotted arrays use a unique flurophore (cy3 or cy5) on a test and a control sample, and the ratio of fluorescence is used to provide a quantitative measure of changes in abundance. High-density arrays use single channel detection and each sample is hybridised and detected individually.

High density arrays were popularised by the Affymetrix genechip array, where each transcript is quantified by several short 25-mer probes that together assay one gene. Transcript presence may be recorded with 2-channel or single-channel detection of fluorescent tags. 

Nimblegen arrays are a high-density array produced by a maskless-photochemistry method, which permits flexible manufacture of arrays in small or large numbers. These arrays have 100,000s of 45 to 85-mer probes and are hybridised with a one-colour labelled sample for expression analysis.&lt;ref name=#16075461&gt;{{cite pmid|16075461}}&lt;/ref&gt; Some designs incorporated up to 12 independent arrays per slide.

==RNA-Seq==
===Principles and advances===
RNA-Seq refers to the combination of a high-throughput sequencing methodology with a fast-read alignment computational method to capture and organise transcripts present in an RNA extract.&lt;ref name=#19015660&gt;{{cite pmid|19015660}}&lt;/ref&gt; The nucleotide sequences generated are typically around 100 bp in length, but can range from 30 bp to over 1000 bp, depending on the sequencing method used. RNA-Seq leverages deep sampling of the transcriptome with many short fragments from a transcriptome to allow computational reconstruction of the original RNA transcript by aligning reads to a reference genome or to each other (de novo assembly). RNA-Seq may be used to identify genes within a genome, or identify which genes are active at a particular point in time, read counts can be used to accurately model the relative gene expression level. Since the first descriptions in 2006 and 2008,&lt;ref name=#18451266&gt;{{cite pmid|18451266}}&lt;/ref.&lt;ref name=#17010196&gt;{{cite pmid|17010196}}&lt;/ref&gt; RNA-Seq has been rapidly adopted and by 2016 has become a common method for transcriptomics.&lt;ref name=#25633159&gt;{{cite pmid|25633159}}&lt;/ref&gt; RNA-Seq methodology is still being improved, with applications producing larger number of reads, or read lengths over 10,000 bp or more.doi:10.1126/science.opms.p&lt;ref name=#1500095&gt;{{cite pmid|1500095}}&lt;/ref&gt;
===Methods===

=== Others?  Pyrosequencing, any qPCR type method that counts? ===
=== Briefly compare and contrast methods ===

== Data analysis ==
=== Challenges ===
* Incomplete reference genomes
* De novo assembly
* Signal from noise in deep sequencing datasets, false positives
* RNA extraction, how to sample without influence
* Biological variation
=== Principles ===
* Population Statistics
* Sequence alignment
* Image processing
=== Annotation? ===
=== Interpretation? ===
* Transcriptional vs post-transcriptional regulation
* Pathway analysis

==Applications==

===Diagnostics/disease profiling===
Transcriptomic strategies have seen broad application across diverse areas of biomedical research, including disease diagnosis and profiling.&lt;ref name=#19015660&gt;{{cite pmid|19015660}}&lt;/ref&gt; RNA-seq approaches have allowed for the large-scale identification of transcriptional start sites (TSS), uncovered alternative promoter usage and novel splicing alterations. These regulatory elements are important in human disease and therefore defining such variants is crucial to the interpretation of disease-association studies.&lt;ref name=#22739340&gt;{{cite pmid|22739340}}&lt;/ref&gt; RNA-seq can also identify disease-associated single nucleotide polymorphisms (SNP), allele-specific expression and gene fusions contributing to our understanding of disease causal variants in cancer.&lt;ref name=#26781813&gt;{{cite pmid|26781813}}&lt;/ref&gt;
Retrotransposons are transposable elements which proliferate within eukaryotic genomes through a process involving reverse transcription. RNA-seq can provide information about the transcription of endogenous retrotransposons that may influence the transcription of neighbouring genes by various epigenetic mechanisms thus leading to disease.&lt;ref name=#17363976&gt;{{cite pmid|17363976}}&lt;/ref&gt; Similarly, the potential for using RNA-seq to understand immune-related disease is expanding rapidly due to the ability to dissect immune cell populations and to sequence T cell and B cell receptor repertoires from patients.&lt;ref name=#26551575&gt;{{cite pmid|26551575}}&lt;/ref&gt;&lt;ref name=#26996076&gt;{{cite pmid|26996076}}&lt;/ref&gt;

===Human and pathogen transcriptomes===
RNA-seq of human pathogens has become an established method for quantifying gene expression changes, identifying novel virulence factors, predicting antibiotic resistance and unveiling host-pathogen immune interactions.&lt;ref name=#18284925&gt;{{cite pmid|18284925}}&lt;/ref&gt;&lt;ref name=#25517437&gt;{{cite pmid|25517437}}&lt;/ref&gt; A primary aim of this technology is to develop optimised infection control measures and targeted individualised treatment.&lt;ref name=#26996076&gt;{{cite pmid|26996076}}&lt;/ref&gt;
Transcriptomic analysis has predominantly focused on either the host or the pathogen. Dual RNA-seq has recently been applied to simultaneously profile RNA expression in both the pathogen and host throughout the infection process. This technique enables the study of the dynamic response and interspecies gene regulatory networks in both interaction partners from initial contact through to invasion and the final persistence of the pathogen or clearance by the host immune system.&lt;ref name=#22890146&gt;{{cite pmid|22890146}}&lt;/ref&gt;&lt;ref name=#25914674&gt;{{cite pmid|25914674}}&lt;/ref&gt;

===Responses to environment===
Transcriptomics allows identification of genes and pathways that respond to and counteract environmental stress. The non-targeted nature of transcriptomics allows the identification of novel transcriptional networks in complex systems. For example, comparative analysis of a range of chickpea lines at different developmental stages identified distinct transcriptional profiles associated with drought and salinity stresses.&lt;ref name=#26759178&gt;{{cite pmid|26759178}}&lt;/ref&gt; A highlight of this work was the identification of AP2-EREBP transcript isoforms that were dependent on drought and salt tolerant lines. Investigation of gene expression of during biofilm formation by the fungal pathogen Candida albicans revealed a co-regulated set of genes critical for biofilm establishment and maintennance.&lt;ref name=#15075282&gt;{{cite pmid|15075282}}&lt;/ref&gt;

Transcriptomic profiling also provides crucial information on mechanisms of drug resistance. Analysis of over 1000 Plasmodium falciparum isolates identified that an upregulation of the unfolded protein response and slower progression through the early stages of the asexual intraerythrocytic developmental cycle were associated with artemisinin resistance in the parasite.&lt;ref name=#25502316&gt;{{cite pmid|25502316}}&lt;/ref&gt; The transcriptomic profile associated with this resistance was also associated with isolates from a specific geographical region.

===Gene function annotation===
Furthermore, all transcriptomic techniques have been particularly useful in identifying the functions of genes and identifying those responsible for particular phenotypes. Transcriptomics of arabidopsis ecotypes that hyperaccumulate metals correlated genes involved in metal uptake, tolerance and homeostasis with the phenotype.&lt;ref name=#19192189&gt;{{cite pmid|19192189}}&lt;/ref&gt; Integration of RNA-seq datasets across different tissues has been used to improve annotation of gene functions in commercially important organisms (e.g. cucumber)&lt;ref name=#22047402&gt;{{cite pmid|22047402}}&lt;/ref&gt; or threatened species (e.g. koala).&lt;ref name=#25214207&gt;{{cite pmid|25214207}}&lt;/ref&gt;

Assembly of RNA-seq reads is not dependent on a reference genome &lt;ref name=#21572440&gt;{{cite pmid|21572440}}&lt;/ref&gt; and so ideal for gene expression studies of non-model organisms with non-existing or poorly developed genomic resources. For example, a database of SNPs used in Douglas Fir breeding programs was created by de novo transcriptome analysis, in the absence of a sequenced genome.&lt;ref name=#23445355&gt;{{cite pmid|23445355}}&lt;/ref&gt; Genes that function in the development of cardiac, muscle and nervous tissue in lobster were identified by comparing the transcriptomes of the various tissues types, without use of a genome sequence.&lt;ref name=#26772543&gt;{{cite pmid|26772543}}&lt;/ref&gt; RNA-seq can be also be used to identify previously unknown protein coding regions in existing sequenced genomes.
Non-coding RNA

It has been estimated that 75% of the human genome is transcribed into RNA, but only 1.5% of the genome encodes proteins, indicating a huge variety of non-coding RNA (ncRNA) is produced by a human cells. &lt;ref name=#22955620&gt;{{cite pmid|22955620}}&lt;/ref&gt; Non-coding RNA is not translated into a protein and may lack the poly-A tail typical of mRNA. Non-coding RNAs have described roles in protein translation, DNA replication, RNA splicing and transcriptional regulation. &lt;ref name=#1883196&gt;{{cite pmid|1883196}}&lt;/ref&gt;&lt;ref name=#16943439&gt;{{cite pmid|16943439}}&lt;/ref&gt;&lt;ref name=#16357227&gt;{{cite pmid|16357227}}&lt;/ref&gt;&lt;ref name=#15851066&gt;{{cite pmid|15851066}}&lt;/ref&gt; Reported roles of ncRNA regulating cancer, cardiovascular and neurological diseases have raised interest in ncRNA transcriptomes. &lt;ref name=#22094949&gt;{{cite pmid|22094949}}&lt;/ref&gt;

=== Gene expression databases ===
Transcriptomics studies generate large amounts of data that has potential applications far beyond the original aims of an experiment. As such, raw or process data may be deposited in public databases to ensure their utility for the broader scientific community (The Gene Expression Omnibus contained millions of experiments in 2016). The summary of the main databases below indicates some of the available transcriptome data resources.

{| class=&quot;wikitable&quot;
|'''Name'''
|'''Host'''
|'''Data'''
|'''Description'''
|-
|Gene Expression Omnibus
|NCBI
|Microarray RNA-Seq
|First transcriptomics database to accept data from any source.&lt;ref name=#11752295&gt;{{cite pmid|11752295}}&lt;/ref&gt; Introduced MIAME and MINSEQE community standards that define necessary experiment metadata to ensure effective interpretation and repeatability.&lt;ref name=#11726920&gt;{{cite pmid|11726920}}&lt;/ref&gt;
|-
|Sequence Read Archive 
|NCBI

EBI

DDBJ
|RNA-Seq
|Contains transcriptomics data as well as non-transcriptomic genome sequencing and other DNA datasets.&lt;ref name=#22009675&gt;{{cite pmid|22009675}}&lt;/ref&gt; RNA-Seq datasets can be submitted via the Gene Expression Omnibus.
|-
|ArrayExpress
|ENA
|Microarray
|Imports datasets from GEO and accepts direct submissions.&lt;ref name=#25361974&gt;{{cite pmid|25361974}}&lt;/ref&gt; Processed data and experiment metadata is stored at ArrayExpress, while the raw sequence reads are held at the ENA. Complies with MIAME and MINSEQE standards.&lt;ref name=#19484163&gt;{{cite pmid|19484163}}&lt;/ref&gt;
|-
|Expression Atlas
|EBI
|Microarray RNA-Seq
|Tissue-specific gene expression database for animals and plants.&lt;ref name=#26481351&gt;{{cite pmid|26481351}}&lt;/ref&gt;   Displays secondary analyses and visualisation, such as functional enrichment of Gene Ontology terms, interpro domains, or pathways. Links to protein abundance data where available.
|-
|Genevestigator
|Privately curated
|Microarray RNA-Seq
|Contains manual curations of public transcriptome datasets, focusing on medical and plant biology data.&lt;ref name=#19956698&gt;{{cite pmid|19956698}}&lt;/ref&gt; Individual experiments are normalised across the full database, to allow comparison of gene expression across diverse experiments. Full functionality requires licence purchase, with free access to a limited functionality.
|-
|RefEx
|DDBJ
|All
|Human, mouse, and rat transcriptomes from 40 different organs. Gene expression visualised as heatmaps projected onto 3D representations of anatomical structures.&lt;ref name=#18835852&gt;{{cite pmid|18835852}}&lt;/ref&gt;
|-
|NONCODE
|
|RNA-Seq
|Non-coding RNAs (NcRNAs) excluding tRNA and rRNA.&lt;ref name=#26586799&gt;{{cite pmid|26586799}}&lt;/ref&gt;
|}
&lt;small&gt;Legend: NCBI - National Center for Biotechnology Informationl; EBI - European Bioinformatics Institute; DDBY - DNA  Data Bank of Japan; ENA - European Nucleotide Archive; MIAME - Minimum Information About a Microarray Experiment; MINSEQE - Minimum Information about a high-throughput nucleotide SEQuencing Experiment&lt;/small&gt;

==References==
&lt;references/&gt;
&lt;!---------------------------------------------

 References should be added inline
 using the following syntax:

 &lt;ref name=#7020376&gt;{{cite pmid|7020376}}&lt;/ref&gt;

 &lt;ref name=#7020376 /&gt; for re-use

----------------------------------------------&gt;

[[Category:PLoS Computational Biology drafts]]</text>
      <sha1>t8zkmbff6186qbf52w5l4l1ukfhh521</sha1>
    </revision>
    <revision>
      <id>5218</id>
      <parentid>5217</parentid>
      <timestamp>2016-09-14T05:56:39Z</timestamp>
      <contributor>
        <username>T Shafee</username>
        <id>80</id>
      </contributor>
      <comment>/* Validation */ new section</comment>
      <model>wikitext</model>
      <format>text/x-wiki</format>
      <text xml:space="preserve" bytes="28047">{{author
|first1       = Rohan
|last1        = Lowe
|username1    = User:Rohan_Lowe
|department1  = La Trobe Institute for Molecular Science
|institution1 = La Trobe University
|address1     = Melbourne, Australia
|orcid1       = 0000-0003-0653-9704

|first2       = Neil 
|last2        = Shirley 
|username2    = 
|department2  = ARC Centre of Excellence in Plant Cell Walls
|institution2 = University of Adelaide
|address2     = Adelaide, Australia
|orcid2       =

|first3       = Mark
|last3        = Bleackley
|username3    = User:Mbleackley
|department3  = La Trobe Institute for Molecular Science
|institution3 = La Trobe University
|address3     = Melbourne, Australia
|orcid3       = 

|first4       = Stephen
|last4        = Dolan
|username4    = 
|department4  = Department of Biochemistry
|institution4 = University of Cambridge
|address4     = Cambridge, UK
|orcid4       =

|first5       = Thomas
|last5        = Shafee
|username5    = User:T Shafee
|department5  = La Trobe Institute for Molecular Science
|institution5 = La Trobe University
|address5     = Melbourne, Australia
|orcid5       = 0000-0002-2298-7593
}}

'''Transcriptomics''' is the study of an organism’s [[wp:transcriptome|transcriptome]], the sum of all of its [[wp:RNA|RNA transcripts]]. The information content of an organism is recorded in the DNA of its [[wp:genome|genome]] and [[wp:Gene expression|expressed]] through [[wp:Transcription (genetics)|transcription]]. Here, [[wp:mRNA|mRNA]] serves as a transient intermediary molecule in the information network, whilst [[wp:Non-coding_RNA|non-coding RNAs]] perform additional diverse functions. A transcriptome captures a snapshot in time of the total transcripts present in a [[wp:cell (biology)|cell]].

The first attempts to study the whole transcriptome began in the early 1990s and technological advances since the late 1990s have made transcriptomics a widespread discipline. Transcriptomics has been defined by repeated technological innovations that transform the field. The two key contemporary techniques in the field are [[wp:microarray|microarrays]], which quantify a set of predetermined sequences, and [[wp:RNA-Seq|RNA-Seq]], which uses [[wp:DNA_sequencing#Next-generation_methods|high-throughput sequencing]] to capture all sequences.

Measuring the expression of an organism’s [[wp:gene|genes]] in different [[wp:tissue (biology)|tissues]], [[wp:Environment (biophysical)|conditions]], or time points gives information on how genes are [[wp:Regulation_of_gene_expression|regulated]] and reveal details of an organism’s biology. It can also help to infer the [[wp:Phenotype|functions]] of previously unannotated genes. Transcriptomic analysis has enabled the study of how gene expression changes, for example in human [[wp:disease|diseases]]. An analysis of gene expression in its entirety allows detection of broad coordinated trends that are not detectable with more targeted [[wp:assay|assays]].

==History==
Transcriptomics has been characterised by the development of new techniques that re-define what is possible every decade or so, rendering previous technologies obsolete. The first attempt at capturing a partial human transcriptome was published in 1991, reporting 609 mRNA sequences from the human brain.&lt;ref name=#2047873&gt;{{cite pmid|2047873}}&lt;/ref&gt; In 2008, two human transcriptomes composed of millions of transcript-derived sequences covering 16,000 genes were published,&lt;ref name=#18978789&gt;{{cite pmid|18978789}}&lt;/ref&gt;&lt;ref name=#18599741&gt;{{cite pmid|18599741}}&lt;/ref&gt; and by 2015, transcriptomes had been published for hundreds of individuals.&lt;ref name=#24037378&gt;{{cite pmid|24037378}}&lt;/ref&gt;&lt;ref name=#25954002&gt;{{cite pmid|25954002}}&lt;/ref&gt; Transcriptomes for different disease states, tissues, or even single cells are now routinely generated. &lt;ref name=#25954002&gt;{{cite pmid|25954002}}&lt;/ref&gt;&lt;ref name=#24524133&gt;{{cite pmid|24524133}}&lt;/ref&gt;&lt;ref name=#26000846&gt;{{cite pmid|26000846}}&lt;/ref&gt; This explosion in transcriptomics has been driven by the rapid development of new technologies with improved sensitivity and economy.&lt;ref name=#23290152&gt;{{cite pmid|23290152}}&lt;/ref&gt;&lt;ref name=#19015660&gt;{{cite pmid|19015660}}&lt;/ref&gt;&lt;ref name=#21191423&gt;{{cite pmid|21191423}}&lt;/ref&gt;&lt;ref name=#19715439&gt;{{cite pmid|19715439}}&lt;/ref&gt;

===Before transcriptomics===
Studies of individual transcripts were being performed several decades before any transcriptomics approaches were available. Libraries of silkmoth mRNAs were being collected and stored as complementary DNA (cDNA) in the late 1970s.519770 Sequencing random individual transcripts from these libraries by low-throughput Sanger sequencing to generate Expressed Sequence Tags began in the 1980s,&lt;ref name=#6956902&gt;{{cite pmid|6956902}}&lt;/ref&gt;&lt;ref name=#6687628&gt;{{cite pmid|6687628}}&lt;/ref&gt;&lt;ref name=#2047873&gt;{{cite pmid|2047873}}&lt;/ref&gt; as did quantification of individual transcripts by Northern blotting, and later Reverse Transcriptase quantitative PCR (RT-qPCR),414220 &lt;ref name=#2479917&gt;{{cite pmid|2479917}}&lt;/ref&gt; but these methods were laborious and only able to capture a tiny subsection of a transcriptome.&lt;ref name=#19715439&gt;{{cite pmid|19715439}}&lt;/ref&gt; Consequently, important questions of how the transcriptome as a whole is expressed and regulated would remain unanswered until higher-throughput techniques were developed.

===Early attempts===
The word “Transcriptome” was first used in the 1990s.&lt;ref name=#10022985&gt;{{cite pmid|10022985}}&lt;/ref&gt;&lt;ref name=#9008165&gt;{{cite pmid|9008165}}&lt;/ref&gt; One of the key early sequencing-based transcriptomic methods, Serial Analysis of Gene Expression (SAGE), was developed in 1995 and worked by Sanger sequencing concatenated random transcript fragments with spacer sequences between.&lt;ref name=#7570003&gt;{{cite pmid|7570003}}&lt;/ref&gt; Transcripts were then quantified by matching the fragments to known genes. Digital gene expression analysis was a short-lived variant of SAGE that used next generation sequencing.&lt;ref name=#9331369&gt;{{cite pmid|9331369}}&lt;/ref&gt;&lt;ref name=#23290152&gt;{{cite pmid|23290152}}&lt;/ref&gt; These methods were largely overtaken by high throughput sequencing of entire transcripts, giving additional information on rare examples e.g. splice variants.&lt;ref name=#23290152&gt;{{cite pmid|23290152}}&lt;/ref&gt;

===Development of contemporary techniques===
The dominant contemporary techniques, Microarrays and RNA-Seq, were developed in the mid-1990s and 2000s.&lt;ref name=#23290152&gt;{{cite pmid|23290152}}&lt;/ref&gt; Microarrays that measure the abundances of a defined set of transcripts via their hybridisation to an array of complementary probes were first published in 1995.&lt;ref name=#7569999&gt;{{cite pmid|7569999}}&lt;/ref&gt;&lt;ref name=#17644526&gt;{{cite pmid|17644526}}&lt;/ref&gt; Both individually spotted oligonucleotide arrays and Affymetrix high density arrays were the method of choice for transcriptional profiling until the late-2000s.&lt;ref name=#19715439&gt;{{cite pmid|19715439}}&lt;/ref&gt; Over this period, a range of microarrays were produced to cover known genes in model or economically important organisms. Advances in design and manufacture of arrays improved the specificity of probes and allowed more genes to be tested on a single array, while advances in fluorescence detection increased the sensitivity and measurement accuracy for low abundance transcripts.&lt;ref name=#17644526&gt;{{cite pmid|17644526}}&lt;/ref&gt;&lt;ref&gt;ISBN:9780471726128&lt;/ref&gt;

RNA-Seq refers to the sequencing of transcript cDNAs, with abundance derived from the number of counts of each transcript. The technique has therefore been heavily influenced by the development of high-throughput sequencing technologies.&lt;ref name=#23290152&gt;{{cite pmid|23290152}}&lt;/ref&gt; The earliest RNA-Seq work was published in 2006 with 10&lt;sup&gt;5&lt;/sup&gt; transcripts sequenced using the 454 technology,&lt;ref name=#17010196&gt;{{cite pmid|17010196}}&lt;/ref&gt; which was sufficient coverage to quantify relative transcript abundance. RNA-Seq began to increase in popularity after 2008, when new Solexa/Illumina technologies allowed 10&lt;sup&gt;9&lt;/sup&gt; transcript sequences to be recorded.&lt;ref name=#18516045&gt;{{cite pmid|18516045}}&lt;/ref&gt;&lt;ref name=#18599741&gt;{{cite pmid|18599741}}&lt;/ref&gt;&lt;ref name=#18488015&gt;{{cite pmid|18488015}}&lt;/ref&gt; This coverage was sufficient for accurate quantitation of an entire human transcriptome. As of 2016, 10&lt;sup&gt;7&lt;/sup&gt; transcripts can be sequenced for under USD $1000.

==Data gathering==
Transcriptomics data may be generated by several different techniques, broadly based upon either sequencing of individual RNA transcripts (Expressed sequence tags, or RNA-Seq) or by detection of transcripts via hybridisation to an array of nucleotide probes specific for a predetermined cohort of genes (microarray).

===Isolation of RNA===
RNA must first be isolated from the experimental organism before transcripts may be recorded. Although biological systems are incredibly diverse RNA extraction techniques are broadly similar: involving mechanical disruption of cells or tissues, solvent disruption of carbohydrate, lipid, protein and nucleotide complexes, separation of RNA from undesired biomolecules including DNA, and concentration of the RNA via precipitation from a solution or elution from a solid matrix. Isolated RNA may be additionally treated with DNAse to digest all traces of DNA or refined to enrich for messenger RNA.

RNA must be isolated with minimal degradation to avoid affecting the results, for example mRNA enrichment from fragmented RNA will result in depletion of 5’ ends and uneven signal across the length of a transcript. Snap-freezing of tissue prior to RNA isolation is typical and care is taken to reduce exposure to RNAse enzymes once isolation is complete. 

===Expressed Sequence Tags===
An expressed sequence tag (EST) is a short nucleotide sequence generated from a single RNA transcript. RNA is first copied as complementary DNA (cDNA) by a reverse transcriptase enzyme before the resultant cDNA is sequenced. ESTs came to prominence during the 1990’s as an efficient method to determine the gene content of an organism without sequencing the entire genome.&lt;ref name=#9448457&gt;{{cite pmid|9448457}}&lt;/ref&gt; The Sanger method of sequencing was predominant until the advent of high-throughput methods such as sequencing by synthesis (Solexa/Illumina). An EST can be generated without any prior knowledge of the organism of interest and can be made from mixtures of organisms or environmental samples. EST libraries commonly provided sequence information for early microarray designs, for example a Barley genechip was designed from 350,000 previously sequenced ESTs.&lt;ref name=#15020760&gt;{{cite pmid|15020760}}&lt;/ref&gt;

===Serial and Cap Analysis of Gene Expression (SAGE/CAGE)===
Serial Analysis of Gene Expression (SAGE) was a development of EST methodology to increase the throughput of the tags generated and allow some quantitation of transcript abundance.&lt;ref name=#7570003&gt;{{cite pmid|7570003}}&lt;/ref&gt; cDNA is generated from the RNA, but is then digested into 11 base pair ‘digitag’ fragments using restriction enzymes that cut at a specific sequence, and 11 base pairs along from that sequence. These cDNA digitags are then concatenated head-to-tail into long strands (&gt;500bp) and sequenced using low-throughput, but long read length methods such as Sanger sequencing. Once the sequences are de-convoluted into their original 11 bp digitags. If a reference genome is available, these can sometimes be aligned to identify their corresponding gene. If a reference genome is unavailable, the digitags can simply be directly used as diagnostic markers if found to be differentially expressed in a disease state.

The Cap Analysis of Gene Expression (CAGE) method is a variant of SAGE that sequences digitags from the 5’ end of a mRNA transcript only.&lt;ref name=#14663149&gt;{{cite pmid|14663149}}&lt;/ref&gt; Therefore the transcriptional start site of genes can be identified when the digitags are aligned to a reference genome. Identifying gene start sites is of use for promoter analysis and for the cloning of full length cDNAs.

SAGE and CAGE methods produce information on more genes than was possible when sequencing single ESTs, but sample preparation and data analysis is typically more labour intensive.

==Microarrays==

===Principles and advances===
Microarray methods were the most common transcriptomics method during the 2000’s.&lt;ref name=#11287436&gt;{{cite pmid|11287436}}&lt;/ref&gt; Transcript abundance is determined by hybridisation of transcripts to a two dimensional array of short nucleotide oligomers, known as “probes”, attached to a solid substrate, e.g. glass.&lt;ref name=#17095434&gt;{{cite pmid|17095434}}&lt;/ref&gt; Fluorescent molecules are attached to transcripts prior to hybridisation to the probe array, transcript abundance is proportional to the intensity of fluorescence from the attached fluorophore upon excitation. Microarrays require some prior knowledge of the organism of interest, for example, in the form of an annotated genome sequence, or a library of ESTs that can be used to generate the probes for the array. Microarray technology allowed the assay of 1000’s of transcripts simultaneously, at a greatly reduced cost per gene and labour saving.

===Methods===

The manufacturing techniques used to construct microarrays are beyond the scope of this review but have been extensively described previously.&lt;ref name=#12117754&gt;{{cite pmid|12117754}}&lt;/ref&gt; Microarray transcriptomes typically fall into one of a two broad categories: high density short probe arrays or low density spotted arrays. 

Spotted low-density arrays typically feature picolitre drops of a range of purified cDNAs arrayed on the surface of a glass slide. The probes are longer than those of high density arrays and typically lack the transcript resolution of high-density arrays. Spotted arrays use a unique flurophore (cy3 or cy5) on a test and a control sample, and the ratio of fluorescence is used to provide a quantitative measure of changes in abundance. High-density arrays use single channel detection and each sample is hybridised and detected individually.

High density arrays were popularised by the Affymetrix genechip array, where each transcript is quantified by several short 25-mer probes that together assay one gene. Transcript presence may be recorded with 2-channel or single-channel detection of fluorescent tags. 

Nimblegen arrays are a high-density array produced by a maskless-photochemistry method, which permits flexible manufacture of arrays in small or large numbers. These arrays have 100,000s of 45 to 85-mer probes and are hybridised with a one-colour labelled sample for expression analysis.&lt;ref name=#16075461&gt;{{cite pmid|16075461}}&lt;/ref&gt; Some designs incorporated up to 12 independent arrays per slide.

===RNA-Seq===
====Principles and advances====
RNA-Seq refers to the combination of a high-throughput sequencing methodology with a fast-read alignment computational method to capture and organise transcripts present in an RNA extract.&lt;ref name=#19015660&gt;{{cite pmid|19015660}}&lt;/ref&gt; The nucleotide sequences generated are typically around 100 bp in length, but can range from 30 bp to over 1000 bp, depending on the sequencing method used. RNA-Seq leverages deep sampling of the transcriptome with many short fragments from a transcriptome to allow computational reconstruction of the original RNA transcript by aligning reads to a reference genome or to each other (de novo assembly). RNA-Seq may be used to identify genes within a genome, or identify which genes are active at a particular point in time, read counts can be used to accurately model the relative gene expression level. Since the first descriptions in 2006 and 2008,&lt;ref name=#18451266&gt;{{cite pmid|18451266}}&lt;/ref.&lt;ref name=#17010196&gt;{{cite pmid|17010196}}&lt;/ref&gt; RNA-Seq has been rapidly adopted and by 2016 has become a common method for transcriptomics.&lt;ref name=#25633159&gt;{{cite pmid|25633159}}&lt;/ref&gt; RNA-Seq methodology is still being improved, with applications producing larger number of reads, or read lengths over 10,000 bp or more.&lt;ref&gt;doi:10.1126/science.opms.p1500095&lt;/ref&gt;
===Methods===

== Comparison of contemporary methods ===

===Validation===
Validation of transcriptomic analyses has often involved a technique which is well recognised, statistically assessable and highly controlled: quantitative PCR or QPCR.&lt;ref name=#21498551&gt;{{cite pmid|21498551}}&lt;/ref&gt; Gene expression is measured against a battery of well characterised standards both for the gene of interest and, if possible, “control genes”. The measurement by QPCR is similar to that obtained by RNA-Seq wherein a value can be calculated for the concentration of a gene of interest (or at least a section of it) in a given sample. QPCR is however, restricted to ~300bp amplicons, usually at the 3’ end of the gene though the 3’UTR should be avoided.&lt;ref name=#20011106&gt;{{cite pmid|20011106}}&lt;/ref&gt; The assumption implicit in comparing RNA-Seq and QPCR is that reads mapped to the section of the gene interrogated by QPCR are representative of the read coverage seen in RNA-Seq in all samples. If validation of the expression of particular transcripts of a gene is required, an inspection of the mapping of reads can show precisely where QPCR primers might best be placed for maximum discrimination of transcripts.  Validation of RNA-Seq data could ideally be performed on an independent biological repeat of the RNA-Seq samples, though this is not always possible. The measurement of control genes along with the genes of interest allows expression of those genes to be placed in a biological context, ie with respect to a similar level of control gene expression and findings of RNA-SEQ analysis are independently verifiable.&lt;ref name=#12184808&gt;{{cite pmid|12184808}}&lt;/ref&gt;

== Data analysis ==
=== Challenges ===
* Incomplete reference genomes
* De novo assembly
* Signal from noise in deep sequencing datasets, false positives
* RNA extraction, how to sample without influence
* Biological variation
=== Principles ===
* Population Statistics
* Sequence alignment
* Image processing
=== Annotation? ===
=== Interpretation? ===
* Transcriptional vs post-transcriptional regulation
* Pathway analysis

==Applications==

===Diagnostics/disease profiling===
Transcriptomic strategies have seen broad application across diverse areas of biomedical research, including disease diagnosis and profiling.&lt;ref name=#19015660&gt;{{cite pmid|19015660}}&lt;/ref&gt; RNA-seq approaches have allowed for the large-scale identification of transcriptional start sites (TSS), uncovered alternative promoter usage and novel splicing alterations. These regulatory elements are important in human disease and therefore defining such variants is crucial to the interpretation of disease-association studies.&lt;ref name=#22739340&gt;{{cite pmid|22739340}}&lt;/ref&gt; RNA-seq can also identify disease-associated single nucleotide polymorphisms (SNP), allele-specific expression and gene fusions contributing to our understanding of disease causal variants in cancer.&lt;ref name=#26781813&gt;{{cite pmid|26781813}}&lt;/ref&gt;
Retrotransposons are transposable elements which proliferate within eukaryotic genomes through a process involving reverse transcription. RNA-seq can provide information about the transcription of endogenous retrotransposons that may influence the transcription of neighbouring genes by various epigenetic mechanisms thus leading to disease.&lt;ref name=#17363976&gt;{{cite pmid|17363976}}&lt;/ref&gt; Similarly, the potential for using RNA-seq to understand immune-related disease is expanding rapidly due to the ability to dissect immune cell populations and to sequence T cell and B cell receptor repertoires from patients.&lt;ref name=#26551575&gt;{{cite pmid|26551575}}&lt;/ref&gt;&lt;ref name=#26996076&gt;{{cite pmid|26996076}}&lt;/ref&gt;

===Human and pathogen transcriptomes===
RNA-seq of human pathogens has become an established method for quantifying gene expression changes, identifying novel virulence factors, predicting antibiotic resistance and unveiling host-pathogen immune interactions.&lt;ref name=#18284925&gt;{{cite pmid|18284925}}&lt;/ref&gt;&lt;ref name=#25517437&gt;{{cite pmid|25517437}}&lt;/ref&gt; A primary aim of this technology is to develop optimised infection control measures and targeted individualised treatment.&lt;ref name=#26996076&gt;{{cite pmid|26996076}}&lt;/ref&gt;
Transcriptomic analysis has predominantly focused on either the host or the pathogen. Dual RNA-seq has recently been applied to simultaneously profile RNA expression in both the pathogen and host throughout the infection process. This technique enables the study of the dynamic response and interspecies gene regulatory networks in both interaction partners from initial contact through to invasion and the final persistence of the pathogen or clearance by the host immune system.&lt;ref name=#22890146&gt;{{cite pmid|22890146}}&lt;/ref&gt;&lt;ref name=#25914674&gt;{{cite pmid|25914674}}&lt;/ref&gt;

===Responses to environment===
Transcriptomics allows identification of genes and pathways that respond to and counteract environmental stress. The non-targeted nature of transcriptomics allows the identification of novel transcriptional networks in complex systems. For example, comparative analysis of a range of chickpea lines at different developmental stages identified distinct transcriptional profiles associated with drought and salinity stresses.&lt;ref name=#26759178&gt;{{cite pmid|26759178}}&lt;/ref&gt; A highlight of this work was the identification of AP2-EREBP transcript isoforms that were dependent on drought and salt tolerant lines. Investigation of gene expression of during biofilm formation by the fungal pathogen Candida albicans revealed a co-regulated set of genes critical for biofilm establishment and maintennance.&lt;ref name=#15075282&gt;{{cite pmid|15075282}}&lt;/ref&gt;

Transcriptomic profiling also provides crucial information on mechanisms of drug resistance. Analysis of over 1000 Plasmodium falciparum isolates identified that an upregulation of the unfolded protein response and slower progression through the early stages of the asexual intraerythrocytic developmental cycle were associated with artemisinin resistance in the parasite.&lt;ref name=#25502316&gt;{{cite pmid|25502316}}&lt;/ref&gt; The transcriptomic profile associated with this resistance was also associated with isolates from a specific geographical region.

===Gene function annotation===
Furthermore, all transcriptomic techniques have been particularly useful in identifying the functions of genes and identifying those responsible for particular phenotypes. Transcriptomics of arabidopsis ecotypes that hyperaccumulate metals correlated genes involved in metal uptake, tolerance and homeostasis with the phenotype.&lt;ref name=#19192189&gt;{{cite pmid|19192189}}&lt;/ref&gt; Integration of RNA-seq datasets across different tissues has been used to improve annotation of gene functions in commercially important organisms (e.g. cucumber)&lt;ref name=#22047402&gt;{{cite pmid|22047402}}&lt;/ref&gt; or threatened species (e.g. koala).&lt;ref name=#25214207&gt;{{cite pmid|25214207}}&lt;/ref&gt;

Assembly of RNA-seq reads is not dependent on a reference genome &lt;ref name=#21572440&gt;{{cite pmid|21572440}}&lt;/ref&gt; and so ideal for gene expression studies of non-model organisms with non-existing or poorly developed genomic resources. For example, a database of SNPs used in Douglas Fir breeding programs was created by de novo transcriptome analysis, in the absence of a sequenced genome.&lt;ref name=#23445355&gt;{{cite pmid|23445355}}&lt;/ref&gt; Genes that function in the development of cardiac, muscle and nervous tissue in lobster were identified by comparing the transcriptomes of the various tissues types, without use of a genome sequence.&lt;ref name=#26772543&gt;{{cite pmid|26772543}}&lt;/ref&gt; RNA-seq can be also be used to identify previously unknown protein coding regions in existing sequenced genomes.
Non-coding RNA

It has been estimated that 75% of the human genome is transcribed into RNA, but only 1.5% of the genome encodes proteins, indicating a huge variety of non-coding RNA (ncRNA) is produced by a human cells. &lt;ref name=#22955620&gt;{{cite pmid|22955620}}&lt;/ref&gt; Non-coding RNA is not translated into a protein and may lack the poly-A tail typical of mRNA. Non-coding RNAs have described roles in protein translation, DNA replication, RNA splicing and transcriptional regulation. &lt;ref name=#1883196&gt;{{cite pmid|1883196}}&lt;/ref&gt;&lt;ref name=#16943439&gt;{{cite pmid|16943439}}&lt;/ref&gt;&lt;ref name=#16357227&gt;{{cite pmid|16357227}}&lt;/ref&gt;&lt;ref name=#15851066&gt;{{cite pmid|15851066}}&lt;/ref&gt; Reported roles of ncRNA regulating cancer, cardiovascular and neurological diseases have raised interest in ncRNA transcriptomes. &lt;ref name=#22094949&gt;{{cite pmid|22094949}}&lt;/ref&gt;

=== Gene expression databases ===
Transcriptomics studies generate large amounts of data that has potential applications far beyond the original aims of an experiment. As such, raw or process data may be deposited in public databases to ensure their utility for the broader scientific community (The Gene Expression Omnibus contained millions of experiments in 2016). The summary of the main databases below indicates some of the available transcriptome data resources.

{| class=&quot;wikitable&quot;
|'''Name'''
|'''Host'''
|'''Data'''
|'''Description'''
|-
|Gene Expression Omnibus
|NCBI
|Microarray RNA-Seq
|First transcriptomics database to accept data from any source.&lt;ref name=#11752295&gt;{{cite pmid|11752295}}&lt;/ref&gt; Introduced MIAME and MINSEQE community standards that define necessary experiment metadata to ensure effective interpretation and repeatability.&lt;ref name=#11726920&gt;{{cite pmid|11726920}}&lt;/ref&gt;
|-
|Sequence Read Archive 
|NCBI

EBI

DDBJ
|RNA-Seq
|Contains transcriptomics data as well as non-transcriptomic genome sequencing and other DNA datasets.&lt;ref name=#22009675&gt;{{cite pmid|22009675}}&lt;/ref&gt; RNA-Seq datasets can be submitted via the Gene Expression Omnibus.
|-
|ArrayExpress
|ENA
|Microarray
|Imports datasets from GEO and accepts direct submissions.&lt;ref name=#25361974&gt;{{cite pmid|25361974}}&lt;/ref&gt; Processed data and experiment metadata is stored at ArrayExpress, while the raw sequence reads are held at the ENA. Complies with MIAME and MINSEQE standards.&lt;ref name=#19484163&gt;{{cite pmid|19484163}}&lt;/ref&gt;
|-
|Expression Atlas
|EBI
|Microarray RNA-Seq
|Tissue-specific gene expression database for animals and plants.&lt;ref name=#26481351&gt;{{cite pmid|26481351}}&lt;/ref&gt;   Displays secondary analyses and visualisation, such as functional enrichment of Gene Ontology terms, interpro domains, or pathways. Links to protein abundance data where available.
|-
|Genevestigator
|Privately curated
|Microarray RNA-Seq
|Contains manual curations of public transcriptome datasets, focusing on medical and plant biology data.&lt;ref name=#19956698&gt;{{cite pmid|19956698}}&lt;/ref&gt; Individual experiments are normalised across the full database, to allow comparison of gene expression across diverse experiments. Full functionality requires licence purchase, with free access to a limited functionality.
|-
|RefEx
|DDBJ
|All
|Human, mouse, and rat transcriptomes from 40 different organs. Gene expression visualised as heatmaps projected onto 3D representations of anatomical structures.&lt;ref name=#18835852&gt;{{cite pmid|18835852}}&lt;/ref&gt;
|-
|NONCODE
|
|RNA-Seq
|Non-coding RNAs (NcRNAs) excluding tRNA and rRNA.&lt;ref name=#26586799&gt;{{cite pmid|26586799}}&lt;/ref&gt;
|}
&lt;small&gt;Legend: NCBI - National Center for Biotechnology Informationl; EBI - European Bioinformatics Institute; DDBY - DNA  Data Bank of Japan; ENA - European Nucleotide Archive; MIAME - Minimum Information About a Microarray Experiment; MINSEQE - Minimum Information about a high-throughput nucleotide SEQuencing Experiment&lt;/small&gt;

==References==
&lt;references/&gt;
&lt;!---------------------------------------------

 References should be added inline
 using the following syntax:

 &lt;ref name=#7020376&gt;{{cite pmid|7020376}}&lt;/ref&gt;

 &lt;ref name=#7020376 /&gt; for re-use

----------------------------------------------&gt;

[[Category:PLoS Computational Biology drafts]]</text>
      <sha1>e9ehmlw5vlb62k04yuh4rjf0oj6uz7l</sha1>
    </revision>
    <revision>
      <id>5219</id>
      <parentid>5218</parentid>
      <timestamp>2016-09-14T05:57:47Z</timestamp>
      <contributor>
        <username>T Shafee</username>
        <id>80</id>
      </contributor>
      <minor/>
      <comment>/* Principles and advances */ ce</comment>
      <model>wikitext</model>
      <format>text/x-wiki</format>
      <text xml:space="preserve" bytes="28049">{{author
|first1       = Rohan
|last1        = Lowe
|username1    = User:Rohan_Lowe
|department1  = La Trobe Institute for Molecular Science
|institution1 = La Trobe University
|address1     = Melbourne, Australia
|orcid1       = 0000-0003-0653-9704

|first2       = Neil 
|last2        = Shirley 
|username2    = 
|department2  = ARC Centre of Excellence in Plant Cell Walls
|institution2 = University of Adelaide
|address2     = Adelaide, Australia
|orcid2       =

|first3       = Mark
|last3        = Bleackley
|username3    = User:Mbleackley
|department3  = La Trobe Institute for Molecular Science
|institution3 = La Trobe University
|address3     = Melbourne, Australia
|orcid3       = 

|first4       = Stephen
|last4        = Dolan
|username4    = 
|department4  = Department of Biochemistry
|institution4 = University of Cambridge
|address4     = Cambridge, UK
|orcid4       =

|first5       = Thomas
|last5        = Shafee
|username5    = User:T Shafee
|department5  = La Trobe Institute for Molecular Science
|institution5 = La Trobe University
|address5     = Melbourne, Australia
|orcid5       = 0000-0002-2298-7593
}}

'''Transcriptomics''' is the study of an organism’s [[wp:transcriptome|transcriptome]], the sum of all of its [[wp:RNA|RNA transcripts]]. The information content of an organism is recorded in the DNA of its [[wp:genome|genome]] and [[wp:Gene expression|expressed]] through [[wp:Transcription (genetics)|transcription]]. Here, [[wp:mRNA|mRNA]] serves as a transient intermediary molecule in the information network, whilst [[wp:Non-coding_RNA|non-coding RNAs]] perform additional diverse functions. A transcriptome captures a snapshot in time of the total transcripts present in a [[wp:cell (biology)|cell]].

The first attempts to study the whole transcriptome began in the early 1990s and technological advances since the late 1990s have made transcriptomics a widespread discipline. Transcriptomics has been defined by repeated technological innovations that transform the field. The two key contemporary techniques in the field are [[wp:microarray|microarrays]], which quantify a set of predetermined sequences, and [[wp:RNA-Seq|RNA-Seq]], which uses [[wp:DNA_sequencing#Next-generation_methods|high-throughput sequencing]] to capture all sequences.

Measuring the expression of an organism’s [[wp:gene|genes]] in different [[wp:tissue (biology)|tissues]], [[wp:Environment (biophysical)|conditions]], or time points gives information on how genes are [[wp:Regulation_of_gene_expression|regulated]] and reveal details of an organism’s biology. It can also help to infer the [[wp:Phenotype|functions]] of previously unannotated genes. Transcriptomic analysis has enabled the study of how gene expression changes, for example in human [[wp:disease|diseases]]. An analysis of gene expression in its entirety allows detection of broad coordinated trends that are not detectable with more targeted [[wp:assay|assays]].

==History==
Transcriptomics has been characterised by the development of new techniques that re-define what is possible every decade or so, rendering previous technologies obsolete. The first attempt at capturing a partial human transcriptome was published in 1991, reporting 609 mRNA sequences from the human brain.&lt;ref name=#2047873&gt;{{cite pmid|2047873}}&lt;/ref&gt; In 2008, two human transcriptomes composed of millions of transcript-derived sequences covering 16,000 genes were published,&lt;ref name=#18978789&gt;{{cite pmid|18978789}}&lt;/ref&gt;&lt;ref name=#18599741&gt;{{cite pmid|18599741}}&lt;/ref&gt; and by 2015, transcriptomes had been published for hundreds of individuals.&lt;ref name=#24037378&gt;{{cite pmid|24037378}}&lt;/ref&gt;&lt;ref name=#25954002&gt;{{cite pmid|25954002}}&lt;/ref&gt; Transcriptomes for different disease states, tissues, or even single cells are now routinely generated. &lt;ref name=#25954002&gt;{{cite pmid|25954002}}&lt;/ref&gt;&lt;ref name=#24524133&gt;{{cite pmid|24524133}}&lt;/ref&gt;&lt;ref name=#26000846&gt;{{cite pmid|26000846}}&lt;/ref&gt; This explosion in transcriptomics has been driven by the rapid development of new technologies with improved sensitivity and economy.&lt;ref name=#23290152&gt;{{cite pmid|23290152}}&lt;/ref&gt;&lt;ref name=#19015660&gt;{{cite pmid|19015660}}&lt;/ref&gt;&lt;ref name=#21191423&gt;{{cite pmid|21191423}}&lt;/ref&gt;&lt;ref name=#19715439&gt;{{cite pmid|19715439}}&lt;/ref&gt;

===Before transcriptomics===
Studies of individual transcripts were being performed several decades before any transcriptomics approaches were available. Libraries of silkmoth mRNAs were being collected and stored as complementary DNA (cDNA) in the late 1970s.519770 Sequencing random individual transcripts from these libraries by low-throughput Sanger sequencing to generate Expressed Sequence Tags began in the 1980s,&lt;ref name=#6956902&gt;{{cite pmid|6956902}}&lt;/ref&gt;&lt;ref name=#6687628&gt;{{cite pmid|6687628}}&lt;/ref&gt;&lt;ref name=#2047873&gt;{{cite pmid|2047873}}&lt;/ref&gt; as did quantification of individual transcripts by Northern blotting, and later Reverse Transcriptase quantitative PCR (RT-qPCR),414220 &lt;ref name=#2479917&gt;{{cite pmid|2479917}}&lt;/ref&gt; but these methods were laborious and only able to capture a tiny subsection of a transcriptome.&lt;ref name=#19715439&gt;{{cite pmid|19715439}}&lt;/ref&gt; Consequently, important questions of how the transcriptome as a whole is expressed and regulated would remain unanswered until higher-throughput techniques were developed.

===Early attempts===
The word “Transcriptome” was first used in the 1990s.&lt;ref name=#10022985&gt;{{cite pmid|10022985}}&lt;/ref&gt;&lt;ref name=#9008165&gt;{{cite pmid|9008165}}&lt;/ref&gt; One of the key early sequencing-based transcriptomic methods, Serial Analysis of Gene Expression (SAGE), was developed in 1995 and worked by Sanger sequencing concatenated random transcript fragments with spacer sequences between.&lt;ref name=#7570003&gt;{{cite pmid|7570003}}&lt;/ref&gt; Transcripts were then quantified by matching the fragments to known genes. Digital gene expression analysis was a short-lived variant of SAGE that used next generation sequencing.&lt;ref name=#9331369&gt;{{cite pmid|9331369}}&lt;/ref&gt;&lt;ref name=#23290152&gt;{{cite pmid|23290152}}&lt;/ref&gt; These methods were largely overtaken by high throughput sequencing of entire transcripts, giving additional information on rare examples e.g. splice variants.&lt;ref name=#23290152&gt;{{cite pmid|23290152}}&lt;/ref&gt;

===Development of contemporary techniques===
The dominant contemporary techniques, Microarrays and RNA-Seq, were developed in the mid-1990s and 2000s.&lt;ref name=#23290152&gt;{{cite pmid|23290152}}&lt;/ref&gt; Microarrays that measure the abundances of a defined set of transcripts via their hybridisation to an array of complementary probes were first published in 1995.&lt;ref name=#7569999&gt;{{cite pmid|7569999}}&lt;/ref&gt;&lt;ref name=#17644526&gt;{{cite pmid|17644526}}&lt;/ref&gt; Both individually spotted oligonucleotide arrays and Affymetrix high density arrays were the method of choice for transcriptional profiling until the late-2000s.&lt;ref name=#19715439&gt;{{cite pmid|19715439}}&lt;/ref&gt; Over this period, a range of microarrays were produced to cover known genes in model or economically important organisms. Advances in design and manufacture of arrays improved the specificity of probes and allowed more genes to be tested on a single array, while advances in fluorescence detection increased the sensitivity and measurement accuracy for low abundance transcripts.&lt;ref name=#17644526&gt;{{cite pmid|17644526}}&lt;/ref&gt;&lt;ref&gt;ISBN:9780471726128&lt;/ref&gt;

RNA-Seq refers to the sequencing of transcript cDNAs, with abundance derived from the number of counts of each transcript. The technique has therefore been heavily influenced by the development of high-throughput sequencing technologies.&lt;ref name=#23290152&gt;{{cite pmid|23290152}}&lt;/ref&gt; The earliest RNA-Seq work was published in 2006 with 10&lt;sup&gt;5&lt;/sup&gt; transcripts sequenced using the 454 technology,&lt;ref name=#17010196&gt;{{cite pmid|17010196}}&lt;/ref&gt; which was sufficient coverage to quantify relative transcript abundance. RNA-Seq began to increase in popularity after 2008, when new Solexa/Illumina technologies allowed 10&lt;sup&gt;9&lt;/sup&gt; transcript sequences to be recorded.&lt;ref name=#18516045&gt;{{cite pmid|18516045}}&lt;/ref&gt;&lt;ref name=#18599741&gt;{{cite pmid|18599741}}&lt;/ref&gt;&lt;ref name=#18488015&gt;{{cite pmid|18488015}}&lt;/ref&gt; This coverage was sufficient for accurate quantitation of an entire human transcriptome. As of 2016, 10&lt;sup&gt;7&lt;/sup&gt; transcripts can be sequenced for under USD $1000.

==Data gathering==
Transcriptomics data may be generated by several different techniques, broadly based upon either sequencing of individual RNA transcripts (Expressed sequence tags, or RNA-Seq) or by detection of transcripts via hybridisation to an array of nucleotide probes specific for a predetermined cohort of genes (microarray).

===Isolation of RNA===
RNA must first be isolated from the experimental organism before transcripts may be recorded. Although biological systems are incredibly diverse RNA extraction techniques are broadly similar: involving mechanical disruption of cells or tissues, solvent disruption of carbohydrate, lipid, protein and nucleotide complexes, separation of RNA from undesired biomolecules including DNA, and concentration of the RNA via precipitation from a solution or elution from a solid matrix. Isolated RNA may be additionally treated with DNAse to digest all traces of DNA or refined to enrich for messenger RNA.

RNA must be isolated with minimal degradation to avoid affecting the results, for example mRNA enrichment from fragmented RNA will result in depletion of 5’ ends and uneven signal across the length of a transcript. Snap-freezing of tissue prior to RNA isolation is typical and care is taken to reduce exposure to RNAse enzymes once isolation is complete. 

===Expressed Sequence Tags===
An expressed sequence tag (EST) is a short nucleotide sequence generated from a single RNA transcript. RNA is first copied as complementary DNA (cDNA) by a reverse transcriptase enzyme before the resultant cDNA is sequenced. ESTs came to prominence during the 1990’s as an efficient method to determine the gene content of an organism without sequencing the entire genome.&lt;ref name=#9448457&gt;{{cite pmid|9448457}}&lt;/ref&gt; The Sanger method of sequencing was predominant until the advent of high-throughput methods such as sequencing by synthesis (Solexa/Illumina). An EST can be generated without any prior knowledge of the organism of interest and can be made from mixtures of organisms or environmental samples. EST libraries commonly provided sequence information for early microarray designs, for example a Barley genechip was designed from 350,000 previously sequenced ESTs.&lt;ref name=#15020760&gt;{{cite pmid|15020760}}&lt;/ref&gt;

===Serial and Cap Analysis of Gene Expression (SAGE/CAGE)===
Serial Analysis of Gene Expression (SAGE) was a development of EST methodology to increase the throughput of the tags generated and allow some quantitation of transcript abundance.&lt;ref name=#7570003&gt;{{cite pmid|7570003}}&lt;/ref&gt; cDNA is generated from the RNA, but is then digested into 11 base pair ‘digitag’ fragments using restriction enzymes that cut at a specific sequence, and 11 base pairs along from that sequence. These cDNA digitags are then concatenated head-to-tail into long strands (&gt;500bp) and sequenced using low-throughput, but long read length methods such as Sanger sequencing. Once the sequences are de-convoluted into their original 11 bp digitags. If a reference genome is available, these can sometimes be aligned to identify their corresponding gene. If a reference genome is unavailable, the digitags can simply be directly used as diagnostic markers if found to be differentially expressed in a disease state.

The Cap Analysis of Gene Expression (CAGE) method is a variant of SAGE that sequences digitags from the 5’ end of a mRNA transcript only.&lt;ref name=#14663149&gt;{{cite pmid|14663149}}&lt;/ref&gt; Therefore the transcriptional start site of genes can be identified when the digitags are aligned to a reference genome. Identifying gene start sites is of use for promoter analysis and for the cloning of full length cDNAs.

SAGE and CAGE methods produce information on more genes than was possible when sequencing single ESTs, but sample preparation and data analysis is typically more labour intensive.

==Microarrays==

===Principles and advances===
Microarray methods were the most common transcriptomics method during the 2000’s.&lt;ref name=#11287436&gt;{{cite pmid|11287436}}&lt;/ref&gt; Transcript abundance is determined by hybridisation of transcripts to a two dimensional array of short nucleotide oligomers, known as “probes”, attached to a solid substrate, e.g. glass.&lt;ref name=#17095434&gt;{{cite pmid|17095434}}&lt;/ref&gt; Fluorescent molecules are attached to transcripts prior to hybridisation to the probe array, transcript abundance is proportional to the intensity of fluorescence from the attached fluorophore upon excitation. Microarrays require some prior knowledge of the organism of interest, for example, in the form of an annotated genome sequence, or a library of ESTs that can be used to generate the probes for the array. Microarray technology allowed the assay of 1000’s of transcripts simultaneously, at a greatly reduced cost per gene and labour saving.

===Methods===

The manufacturing techniques used to construct microarrays are beyond the scope of this review but have been extensively described previously.&lt;ref name=#12117754&gt;{{cite pmid|12117754}}&lt;/ref&gt; Microarray transcriptomes typically fall into one of a two broad categories: high density short probe arrays or low density spotted arrays. 

Spotted low-density arrays typically feature picolitre drops of a range of purified cDNAs arrayed on the surface of a glass slide. The probes are longer than those of high density arrays and typically lack the transcript resolution of high-density arrays. Spotted arrays use a unique flurophore (cy3 or cy5) on a test and a control sample, and the ratio of fluorescence is used to provide a quantitative measure of changes in abundance. High-density arrays use single channel detection and each sample is hybridised and detected individually.

High density arrays were popularised by the Affymetrix genechip array, where each transcript is quantified by several short 25-mer probes that together assay one gene. Transcript presence may be recorded with 2-channel or single-channel detection of fluorescent tags. 

Nimblegen arrays are a high-density array produced by a maskless-photochemistry method, which permits flexible manufacture of arrays in small or large numbers. These arrays have 100,000s of 45 to 85-mer probes and are hybridised with a one-colour labelled sample for expression analysis.&lt;ref name=#16075461&gt;{{cite pmid|16075461}}&lt;/ref&gt; Some designs incorporated up to 12 independent arrays per slide.

===RNA-Seq===
====Principles and advances====
RNA-Seq refers to the combination of a high-throughput sequencing methodology with a fast-read alignment computational method to capture and organise transcripts present in an RNA extract.&lt;ref name=#19015660&gt;{{cite pmid|19015660}}&lt;/ref&gt; The nucleotide sequences generated are typically around 100 bp in length, but can range from 30 bp to over 1000 bp, depending on the sequencing method used. RNA-Seq leverages deep sampling of the transcriptome with many short fragments from a transcriptome to allow computational reconstruction of the original RNA transcript by aligning reads to a reference genome or to each other (de novo assembly). RNA-Seq may be used to identify genes within a genome, or identify which genes are active at a particular point in time, read counts can be used to accurately model the relative gene expression level. Since the first descriptions in 2006 and 2008,&lt;ref name=#18451266&gt;{{cite pmid|18451266}}&lt;/ref&gt;.&lt;ref name=#17010196&gt;{{cite pmid|17010196}}&lt;/ref&gt; RNA-Seq has been rapidly adopted and by 2016 has become a common method for transcriptomics.&lt;ref name=#25633159&gt;{{cite pmid|25633159}}&lt;/ref&gt; RNA-Seq methodology is still being improved, with applications producing larger number of reads, or read lengths over 10,000 bp or more.&lt;ref&gt;doi:10.1126/science.opms.p1500095&lt;/ref&gt;

===Methods===

== Comparison of contemporary methods ===

===Validation===
Validation of transcriptomic analyses has often involved a technique which is well recognised, statistically assessable and highly controlled: quantitative PCR or QPCR.&lt;ref name=#21498551&gt;{{cite pmid|21498551}}&lt;/ref&gt; Gene expression is measured against a battery of well characterised standards both for the gene of interest and, if possible, “control genes”. The measurement by QPCR is similar to that obtained by RNA-Seq wherein a value can be calculated for the concentration of a gene of interest (or at least a section of it) in a given sample. QPCR is however, restricted to ~300bp amplicons, usually at the 3’ end of the gene though the 3’UTR should be avoided.&lt;ref name=#20011106&gt;{{cite pmid|20011106}}&lt;/ref&gt; The assumption implicit in comparing RNA-Seq and QPCR is that reads mapped to the section of the gene interrogated by QPCR are representative of the read coverage seen in RNA-Seq in all samples. If validation of the expression of particular transcripts of a gene is required, an inspection of the mapping of reads can show precisely where QPCR primers might best be placed for maximum discrimination of transcripts.  Validation of RNA-Seq data could ideally be performed on an independent biological repeat of the RNA-Seq samples, though this is not always possible. The measurement of control genes along with the genes of interest allows expression of those genes to be placed in a biological context, ie with respect to a similar level of control gene expression and findings of RNA-SEQ analysis are independently verifiable.&lt;ref name=#12184808&gt;{{cite pmid|12184808}}&lt;/ref&gt;

== Data analysis ==
=== Challenges ===
* Incomplete reference genomes
* De novo assembly
* Signal from noise in deep sequencing datasets, false positives
* RNA extraction, how to sample without influence
* Biological variation
=== Principles ===
* Population Statistics
* Sequence alignment
* Image processing
=== Annotation? ===
=== Interpretation? ===
* Transcriptional vs post-transcriptional regulation
* Pathway analysis

==Applications==

===Diagnostics/disease profiling===
Transcriptomic strategies have seen broad application across diverse areas of biomedical research, including disease diagnosis and profiling.&lt;ref name=#19015660&gt;{{cite pmid|19015660}}&lt;/ref&gt; RNA-seq approaches have allowed for the large-scale identification of transcriptional start sites (TSS), uncovered alternative promoter usage and novel splicing alterations. These regulatory elements are important in human disease and therefore defining such variants is crucial to the interpretation of disease-association studies.&lt;ref name=#22739340&gt;{{cite pmid|22739340}}&lt;/ref&gt; RNA-seq can also identify disease-associated single nucleotide polymorphisms (SNP), allele-specific expression and gene fusions contributing to our understanding of disease causal variants in cancer.&lt;ref name=#26781813&gt;{{cite pmid|26781813}}&lt;/ref&gt;
Retrotransposons are transposable elements which proliferate within eukaryotic genomes through a process involving reverse transcription. RNA-seq can provide information about the transcription of endogenous retrotransposons that may influence the transcription of neighbouring genes by various epigenetic mechanisms thus leading to disease.&lt;ref name=#17363976&gt;{{cite pmid|17363976}}&lt;/ref&gt; Similarly, the potential for using RNA-seq to understand immune-related disease is expanding rapidly due to the ability to dissect immune cell populations and to sequence T cell and B cell receptor repertoires from patients.&lt;ref name=#26551575&gt;{{cite pmid|26551575}}&lt;/ref&gt;&lt;ref name=#26996076&gt;{{cite pmid|26996076}}&lt;/ref&gt;

===Human and pathogen transcriptomes===
RNA-seq of human pathogens has become an established method for quantifying gene expression changes, identifying novel virulence factors, predicting antibiotic resistance and unveiling host-pathogen immune interactions.&lt;ref name=#18284925&gt;{{cite pmid|18284925}}&lt;/ref&gt;&lt;ref name=#25517437&gt;{{cite pmid|25517437}}&lt;/ref&gt; A primary aim of this technology is to develop optimised infection control measures and targeted individualised treatment.&lt;ref name=#26996076&gt;{{cite pmid|26996076}}&lt;/ref&gt;
Transcriptomic analysis has predominantly focused on either the host or the pathogen. Dual RNA-seq has recently been applied to simultaneously profile RNA expression in both the pathogen and host throughout the infection process. This technique enables the study of the dynamic response and interspecies gene regulatory networks in both interaction partners from initial contact through to invasion and the final persistence of the pathogen or clearance by the host immune system.&lt;ref name=#22890146&gt;{{cite pmid|22890146}}&lt;/ref&gt;&lt;ref name=#25914674&gt;{{cite pmid|25914674}}&lt;/ref&gt;

===Responses to environment===
Transcriptomics allows identification of genes and pathways that respond to and counteract environmental stress. The non-targeted nature of transcriptomics allows the identification of novel transcriptional networks in complex systems. For example, comparative analysis of a range of chickpea lines at different developmental stages identified distinct transcriptional profiles associated with drought and salinity stresses.&lt;ref name=#26759178&gt;{{cite pmid|26759178}}&lt;/ref&gt; A highlight of this work was the identification of AP2-EREBP transcript isoforms that were dependent on drought and salt tolerant lines. Investigation of gene expression of during biofilm formation by the fungal pathogen Candida albicans revealed a co-regulated set of genes critical for biofilm establishment and maintennance.&lt;ref name=#15075282&gt;{{cite pmid|15075282}}&lt;/ref&gt;

Transcriptomic profiling also provides crucial information on mechanisms of drug resistance. Analysis of over 1000 Plasmodium falciparum isolates identified that an upregulation of the unfolded protein response and slower progression through the early stages of the asexual intraerythrocytic developmental cycle were associated with artemisinin resistance in the parasite.&lt;ref name=#25502316&gt;{{cite pmid|25502316}}&lt;/ref&gt; The transcriptomic profile associated with this resistance was also associated with isolates from a specific geographical region.

===Gene function annotation===
Furthermore, all transcriptomic techniques have been particularly useful in identifying the functions of genes and identifying those responsible for particular phenotypes. Transcriptomics of arabidopsis ecotypes that hyperaccumulate metals correlated genes involved in metal uptake, tolerance and homeostasis with the phenotype.&lt;ref name=#19192189&gt;{{cite pmid|19192189}}&lt;/ref&gt; Integration of RNA-seq datasets across different tissues has been used to improve annotation of gene functions in commercially important organisms (e.g. cucumber)&lt;ref name=#22047402&gt;{{cite pmid|22047402}}&lt;/ref&gt; or threatened species (e.g. koala).&lt;ref name=#25214207&gt;{{cite pmid|25214207}}&lt;/ref&gt;

Assembly of RNA-seq reads is not dependent on a reference genome &lt;ref name=#21572440&gt;{{cite pmid|21572440}}&lt;/ref&gt; and so ideal for gene expression studies of non-model organisms with non-existing or poorly developed genomic resources. For example, a database of SNPs used in Douglas Fir breeding programs was created by de novo transcriptome analysis, in the absence of a sequenced genome.&lt;ref name=#23445355&gt;{{cite pmid|23445355}}&lt;/ref&gt; Genes that function in the development of cardiac, muscle and nervous tissue in lobster were identified by comparing the transcriptomes of the various tissues types, without use of a genome sequence.&lt;ref name=#26772543&gt;{{cite pmid|26772543}}&lt;/ref&gt; RNA-seq can be also be used to identify previously unknown protein coding regions in existing sequenced genomes.
Non-coding RNA

It has been estimated that 75% of the human genome is transcribed into RNA, but only 1.5% of the genome encodes proteins, indicating a huge variety of non-coding RNA (ncRNA) is produced by a human cells. &lt;ref name=#22955620&gt;{{cite pmid|22955620}}&lt;/ref&gt; Non-coding RNA is not translated into a protein and may lack the poly-A tail typical of mRNA. Non-coding RNAs have described roles in protein translation, DNA replication, RNA splicing and transcriptional regulation. &lt;ref name=#1883196&gt;{{cite pmid|1883196}}&lt;/ref&gt;&lt;ref name=#16943439&gt;{{cite pmid|16943439}}&lt;/ref&gt;&lt;ref name=#16357227&gt;{{cite pmid|16357227}}&lt;/ref&gt;&lt;ref name=#15851066&gt;{{cite pmid|15851066}}&lt;/ref&gt; Reported roles of ncRNA regulating cancer, cardiovascular and neurological diseases have raised interest in ncRNA transcriptomes. &lt;ref name=#22094949&gt;{{cite pmid|22094949}}&lt;/ref&gt;

=== Gene expression databases ===
Transcriptomics studies generate large amounts of data that has potential applications far beyond the original aims of an experiment. As such, raw or process data may be deposited in public databases to ensure their utility for the broader scientific community (The Gene Expression Omnibus contained millions of experiments in 2016). The summary of the main databases below indicates some of the available transcriptome data resources.

{| class=&quot;wikitable&quot;
|'''Name'''
|'''Host'''
|'''Data'''
|'''Description'''
|-
|Gene Expression Omnibus
|NCBI
|Microarray RNA-Seq
|First transcriptomics database to accept data from any source.&lt;ref name=#11752295&gt;{{cite pmid|11752295}}&lt;/ref&gt; Introduced MIAME and MINSEQE community standards that define necessary experiment metadata to ensure effective interpretation and repeatability.&lt;ref name=#11726920&gt;{{cite pmid|11726920}}&lt;/ref&gt;
|-
|Sequence Read Archive 
|NCBI

EBI

DDBJ
|RNA-Seq
|Contains transcriptomics data as well as non-transcriptomic genome sequencing and other DNA datasets.&lt;ref name=#22009675&gt;{{cite pmid|22009675}}&lt;/ref&gt; RNA-Seq datasets can be submitted via the Gene Expression Omnibus.
|-
|ArrayExpress
|ENA
|Microarray
|Imports datasets from GEO and accepts direct submissions.&lt;ref name=#25361974&gt;{{cite pmid|25361974}}&lt;/ref&gt; Processed data and experiment metadata is stored at ArrayExpress, while the raw sequence reads are held at the ENA. Complies with MIAME and MINSEQE standards.&lt;ref name=#19484163&gt;{{cite pmid|19484163}}&lt;/ref&gt;
|-
|Expression Atlas
|EBI
|Microarray RNA-Seq
|Tissue-specific gene expression database for animals and plants.&lt;ref name=#26481351&gt;{{cite pmid|26481351}}&lt;/ref&gt;   Displays secondary analyses and visualisation, such as functional enrichment of Gene Ontology terms, interpro domains, or pathways. Links to protein abundance data where available.
|-
|Genevestigator
|Privately curated
|Microarray RNA-Seq
|Contains manual curations of public transcriptome datasets, focusing on medical and plant biology data.&lt;ref name=#19956698&gt;{{cite pmid|19956698}}&lt;/ref&gt; Individual experiments are normalised across the full database, to allow comparison of gene expression across diverse experiments. Full functionality requires licence purchase, with free access to a limited functionality.
|-
|RefEx
|DDBJ
|All
|Human, mouse, and rat transcriptomes from 40 different organs. Gene expression visualised as heatmaps projected onto 3D representations of anatomical structures.&lt;ref name=#18835852&gt;{{cite pmid|18835852}}&lt;/ref&gt;
|-
|NONCODE
|
|RNA-Seq
|Non-coding RNAs (NcRNAs) excluding tRNA and rRNA.&lt;ref name=#26586799&gt;{{cite pmid|26586799}}&lt;/ref&gt;
|}
&lt;small&gt;Legend: NCBI - National Center for Biotechnology Informationl; EBI - European Bioinformatics Institute; DDBY - DNA  Data Bank of Japan; ENA - European Nucleotide Archive; MIAME - Minimum Information About a Microarray Experiment; MINSEQE - Minimum Information about a high-throughput nucleotide SEQuencing Experiment&lt;/small&gt;

==References==
&lt;references/&gt;
&lt;!---------------------------------------------

 References should be added inline
 using the following syntax:

 &lt;ref name=#7020376&gt;{{cite pmid|7020376}}&lt;/ref&gt;

 &lt;ref name=#7020376 /&gt; for re-use

----------------------------------------------&gt;

[[Category:PLoS Computational Biology drafts]]</text>
      <sha1>tjfetggt83sevslcf3weyry9xi6xzg2</sha1>
    </revision>
    <revision>
      <id>5220</id>
      <parentid>5219</parentid>
      <timestamp>2016-09-14T06:24:38Z</timestamp>
      <contributor>
        <username>T Shafee</username>
        <id>80</id>
      </contributor>
      <comment>/* Microarrays */ header levels</comment>
      <model>wikitext</model>
      <format>text/x-wiki</format>
      <text xml:space="preserve" bytes="28054">{{author
|first1       = Rohan
|last1        = Lowe
|username1    = User:Rohan_Lowe
|department1  = La Trobe Institute for Molecular Science
|institution1 = La Trobe University
|address1     = Melbourne, Australia
|orcid1       = 0000-0003-0653-9704

|first2       = Neil 
|last2        = Shirley 
|username2    = 
|department2  = ARC Centre of Excellence in Plant Cell Walls
|institution2 = University of Adelaide
|address2     = Adelaide, Australia
|orcid2       =

|first3       = Mark
|last3        = Bleackley
|username3    = User:Mbleackley
|department3  = La Trobe Institute for Molecular Science
|institution3 = La Trobe University
|address3     = Melbourne, Australia
|orcid3       = 

|first4       = Stephen
|last4        = Dolan
|username4    = 
|department4  = Department of Biochemistry
|institution4 = University of Cambridge
|address4     = Cambridge, UK
|orcid4       =

|first5       = Thomas
|last5        = Shafee
|username5    = User:T Shafee
|department5  = La Trobe Institute for Molecular Science
|institution5 = La Trobe University
|address5     = Melbourne, Australia
|orcid5       = 0000-0002-2298-7593
}}

'''Transcriptomics''' is the study of an organism’s [[wp:transcriptome|transcriptome]], the sum of all of its [[wp:RNA|RNA transcripts]]. The information content of an organism is recorded in the DNA of its [[wp:genome|genome]] and [[wp:Gene expression|expressed]] through [[wp:Transcription (genetics)|transcription]]. Here, [[wp:mRNA|mRNA]] serves as a transient intermediary molecule in the information network, whilst [[wp:Non-coding_RNA|non-coding RNAs]] perform additional diverse functions. A transcriptome captures a snapshot in time of the total transcripts present in a [[wp:cell (biology)|cell]].

The first attempts to study the whole transcriptome began in the early 1990s and technological advances since the late 1990s have made transcriptomics a widespread discipline. Transcriptomics has been defined by repeated technological innovations that transform the field. The two key contemporary techniques in the field are [[wp:microarray|microarrays]], which quantify a set of predetermined sequences, and [[wp:RNA-Seq|RNA-Seq]], which uses [[wp:DNA_sequencing#Next-generation_methods|high-throughput sequencing]] to capture all sequences.

Measuring the expression of an organism’s [[wp:gene|genes]] in different [[wp:tissue (biology)|tissues]], [[wp:Environment (biophysical)|conditions]], or time points gives information on how genes are [[wp:Regulation_of_gene_expression|regulated]] and reveal details of an organism’s biology. It can also help to infer the [[wp:Phenotype|functions]] of previously unannotated genes. Transcriptomic analysis has enabled the study of how gene expression changes, for example in human [[wp:disease|diseases]]. An analysis of gene expression in its entirety allows detection of broad coordinated trends that are not detectable with more targeted [[wp:assay|assays]].

==History==
Transcriptomics has been characterised by the development of new techniques that re-define what is possible every decade or so, rendering previous technologies obsolete. The first attempt at capturing a partial human transcriptome was published in 1991, reporting 609 mRNA sequences from the human brain.&lt;ref name=#2047873&gt;{{cite pmid|2047873}}&lt;/ref&gt; In 2008, two human transcriptomes composed of millions of transcript-derived sequences covering 16,000 genes were published,&lt;ref name=#18978789&gt;{{cite pmid|18978789}}&lt;/ref&gt;&lt;ref name=#18599741&gt;{{cite pmid|18599741}}&lt;/ref&gt; and by 2015, transcriptomes had been published for hundreds of individuals.&lt;ref name=#24037378&gt;{{cite pmid|24037378}}&lt;/ref&gt;&lt;ref name=#25954002&gt;{{cite pmid|25954002}}&lt;/ref&gt; Transcriptomes for different disease states, tissues, or even single cells are now routinely generated. &lt;ref name=#25954002&gt;{{cite pmid|25954002}}&lt;/ref&gt;&lt;ref name=#24524133&gt;{{cite pmid|24524133}}&lt;/ref&gt;&lt;ref name=#26000846&gt;{{cite pmid|26000846}}&lt;/ref&gt; This explosion in transcriptomics has been driven by the rapid development of new technologies with improved sensitivity and economy.&lt;ref name=#23290152&gt;{{cite pmid|23290152}}&lt;/ref&gt;&lt;ref name=#19015660&gt;{{cite pmid|19015660}}&lt;/ref&gt;&lt;ref name=#21191423&gt;{{cite pmid|21191423}}&lt;/ref&gt;&lt;ref name=#19715439&gt;{{cite pmid|19715439}}&lt;/ref&gt;

===Before transcriptomics===
Studies of individual transcripts were being performed several decades before any transcriptomics approaches were available. Libraries of silkmoth mRNAs were being collected and stored as complementary DNA (cDNA) in the late 1970s.519770 Sequencing random individual transcripts from these libraries by low-throughput Sanger sequencing to generate Expressed Sequence Tags began in the 1980s,&lt;ref name=#6956902&gt;{{cite pmid|6956902}}&lt;/ref&gt;&lt;ref name=#6687628&gt;{{cite pmid|6687628}}&lt;/ref&gt;&lt;ref name=#2047873&gt;{{cite pmid|2047873}}&lt;/ref&gt; as did quantification of individual transcripts by Northern blotting, and later Reverse Transcriptase quantitative PCR (RT-qPCR),414220 &lt;ref name=#2479917&gt;{{cite pmid|2479917}}&lt;/ref&gt; but these methods were laborious and only able to capture a tiny subsection of a transcriptome.&lt;ref name=#19715439&gt;{{cite pmid|19715439}}&lt;/ref&gt; Consequently, important questions of how the transcriptome as a whole is expressed and regulated would remain unanswered until higher-throughput techniques were developed.

===Early attempts===
The word “Transcriptome” was first used in the 1990s.&lt;ref name=#10022985&gt;{{cite pmid|10022985}}&lt;/ref&gt;&lt;ref name=#9008165&gt;{{cite pmid|9008165}}&lt;/ref&gt; One of the key early sequencing-based transcriptomic methods, Serial Analysis of Gene Expression (SAGE), was developed in 1995 and worked by Sanger sequencing concatenated random transcript fragments with spacer sequences between.&lt;ref name=#7570003&gt;{{cite pmid|7570003}}&lt;/ref&gt; Transcripts were then quantified by matching the fragments to known genes. Digital gene expression analysis was a short-lived variant of SAGE that used next generation sequencing.&lt;ref name=#9331369&gt;{{cite pmid|9331369}}&lt;/ref&gt;&lt;ref name=#23290152&gt;{{cite pmid|23290152}}&lt;/ref&gt; These methods were largely overtaken by high throughput sequencing of entire transcripts, giving additional information on rare examples e.g. splice variants.&lt;ref name=#23290152&gt;{{cite pmid|23290152}}&lt;/ref&gt;

===Development of contemporary techniques===
The dominant contemporary techniques, Microarrays and RNA-Seq, were developed in the mid-1990s and 2000s.&lt;ref name=#23290152&gt;{{cite pmid|23290152}}&lt;/ref&gt; Microarrays that measure the abundances of a defined set of transcripts via their hybridisation to an array of complementary probes were first published in 1995.&lt;ref name=#7569999&gt;{{cite pmid|7569999}}&lt;/ref&gt;&lt;ref name=#17644526&gt;{{cite pmid|17644526}}&lt;/ref&gt; Both individually spotted oligonucleotide arrays and Affymetrix high density arrays were the method of choice for transcriptional profiling until the late-2000s.&lt;ref name=#19715439&gt;{{cite pmid|19715439}}&lt;/ref&gt; Over this period, a range of microarrays were produced to cover known genes in model or economically important organisms. Advances in design and manufacture of arrays improved the specificity of probes and allowed more genes to be tested on a single array, while advances in fluorescence detection increased the sensitivity and measurement accuracy for low abundance transcripts.&lt;ref name=#17644526&gt;{{cite pmid|17644526}}&lt;/ref&gt;&lt;ref&gt;ISBN:9780471726128&lt;/ref&gt;

RNA-Seq refers to the sequencing of transcript cDNAs, with abundance derived from the number of counts of each transcript. The technique has therefore been heavily influenced by the development of high-throughput sequencing technologies.&lt;ref name=#23290152&gt;{{cite pmid|23290152}}&lt;/ref&gt; The earliest RNA-Seq work was published in 2006 with 10&lt;sup&gt;5&lt;/sup&gt; transcripts sequenced using the 454 technology,&lt;ref name=#17010196&gt;{{cite pmid|17010196}}&lt;/ref&gt; which was sufficient coverage to quantify relative transcript abundance. RNA-Seq began to increase in popularity after 2008, when new Solexa/Illumina technologies allowed 10&lt;sup&gt;9&lt;/sup&gt; transcript sequences to be recorded.&lt;ref name=#18516045&gt;{{cite pmid|18516045}}&lt;/ref&gt;&lt;ref name=#18599741&gt;{{cite pmid|18599741}}&lt;/ref&gt;&lt;ref name=#18488015&gt;{{cite pmid|18488015}}&lt;/ref&gt; This coverage was sufficient for accurate quantitation of an entire human transcriptome. As of 2016, 10&lt;sup&gt;7&lt;/sup&gt; transcripts can be sequenced for under USD $1000.

==Data gathering==
Transcriptomics data may be generated by several different techniques, broadly based upon either sequencing of individual RNA transcripts (Expressed sequence tags, or RNA-Seq) or by detection of transcripts via hybridisation to an array of nucleotide probes specific for a predetermined cohort of genes (microarray).

===Isolation of RNA===
RNA must first be isolated from the experimental organism before transcripts may be recorded. Although biological systems are incredibly diverse RNA extraction techniques are broadly similar: involving mechanical disruption of cells or tissues, solvent disruption of carbohydrate, lipid, protein and nucleotide complexes, separation of RNA from undesired biomolecules including DNA, and concentration of the RNA via precipitation from a solution or elution from a solid matrix. Isolated RNA may be additionally treated with DNAse to digest all traces of DNA or refined to enrich for messenger RNA.

RNA must be isolated with minimal degradation to avoid affecting the results, for example mRNA enrichment from fragmented RNA will result in depletion of 5’ ends and uneven signal across the length of a transcript. Snap-freezing of tissue prior to RNA isolation is typical and care is taken to reduce exposure to RNAse enzymes once isolation is complete. 

===Expressed Sequence Tags===
An expressed sequence tag (EST) is a short nucleotide sequence generated from a single RNA transcript. RNA is first copied as complementary DNA (cDNA) by a reverse transcriptase enzyme before the resultant cDNA is sequenced. ESTs came to prominence during the 1990’s as an efficient method to determine the gene content of an organism without sequencing the entire genome.&lt;ref name=#9448457&gt;{{cite pmid|9448457}}&lt;/ref&gt; The Sanger method of sequencing was predominant until the advent of high-throughput methods such as sequencing by synthesis (Solexa/Illumina). An EST can be generated without any prior knowledge of the organism of interest and can be made from mixtures of organisms or environmental samples. EST libraries commonly provided sequence information for early microarray designs, for example a Barley genechip was designed from 350,000 previously sequenced ESTs.&lt;ref name=#15020760&gt;{{cite pmid|15020760}}&lt;/ref&gt;

===Serial and Cap Analysis of Gene Expression (SAGE/CAGE)===
Serial Analysis of Gene Expression (SAGE) was a development of EST methodology to increase the throughput of the tags generated and allow some quantitation of transcript abundance.&lt;ref name=#7570003&gt;{{cite pmid|7570003}}&lt;/ref&gt; cDNA is generated from the RNA, but is then digested into 11 base pair ‘digitag’ fragments using restriction enzymes that cut at a specific sequence, and 11 base pairs along from that sequence. These cDNA digitags are then concatenated head-to-tail into long strands (&gt;500bp) and sequenced using low-throughput, but long read length methods such as Sanger sequencing. Once the sequences are de-convoluted into their original 11 bp digitags. If a reference genome is available, these can sometimes be aligned to identify their corresponding gene. If a reference genome is unavailable, the digitags can simply be directly used as diagnostic markers if found to be differentially expressed in a disease state.

The Cap Analysis of Gene Expression (CAGE) method is a variant of SAGE that sequences digitags from the 5’ end of a mRNA transcript only.&lt;ref name=#14663149&gt;{{cite pmid|14663149}}&lt;/ref&gt; Therefore the transcriptional start site of genes can be identified when the digitags are aligned to a reference genome. Identifying gene start sites is of use for promoter analysis and for the cloning of full length cDNAs.

SAGE and CAGE methods produce information on more genes than was possible when sequencing single ESTs, but sample preparation and data analysis is typically more labour intensive.

===Microarrays===

====Principles and advances====
Microarray methods were the most common transcriptomics method during the 2000’s.&lt;ref name=#11287436&gt;{{cite pmid|11287436}}&lt;/ref&gt; Transcript abundance is determined by hybridisation of transcripts to a two dimensional array of short nucleotide oligomers, known as “probes”, attached to a solid substrate, e.g. glass.&lt;ref name=#17095434&gt;{{cite pmid|17095434}}&lt;/ref&gt; Fluorescent molecules are attached to transcripts prior to hybridisation to the probe array, transcript abundance is proportional to the intensity of fluorescence from the attached fluorophore upon excitation. Microarrays require some prior knowledge of the organism of interest, for example, in the form of an annotated genome sequence, or a library of ESTs that can be used to generate the probes for the array. Microarray technology allowed the assay of 1000’s of transcripts simultaneously, at a greatly reduced cost per gene and labour saving.

====Methods====
The manufacturing techniques used to construct microarrays are beyond the scope of this review but have been extensively described previously.&lt;ref name=#12117754&gt;{{cite pmid|12117754}}&lt;/ref&gt; Microarray transcriptomes typically fall into one of a two broad categories: high density short probe arrays or low density spotted arrays. 

Spotted low-density arrays typically feature picolitre drops of a range of purified cDNAs arrayed on the surface of a glass slide. The probes are longer than those of high density arrays and typically lack the transcript resolution of high-density arrays. Spotted arrays use a unique flurophore (cy3 or cy5) on a test and a control sample, and the ratio of fluorescence is used to provide a quantitative measure of changes in abundance. High-density arrays use single channel detection and each sample is hybridised and detected individually.

High density arrays were popularised by the Affymetrix genechip array, where each transcript is quantified by several short 25-mer probes that together assay one gene. Transcript presence may be recorded with 2-channel or single-channel detection of fluorescent tags. 

Nimblegen arrays are a high-density array produced by a maskless-photochemistry method, which permits flexible manufacture of arrays in small or large numbers. These arrays have 100,000s of 45 to 85-mer probes and are hybridised with a one-colour labelled sample for expression analysis.&lt;ref name=#16075461&gt;{{cite pmid|16075461}}&lt;/ref&gt; Some designs incorporated up to 12 independent arrays per slide.

===RNA-Seq===
====Principles and advances====
RNA-Seq refers to the combination of a high-throughput sequencing methodology with a fast-read alignment computational method to capture and organise transcripts present in an RNA extract.&lt;ref name=#19015660&gt;{{cite pmid|19015660}}&lt;/ref&gt; The nucleotide sequences generated are typically around 100 bp in length, but can range from 30 bp to over 1000 bp, depending on the sequencing method used. RNA-Seq leverages deep sampling of the transcriptome with many short fragments from a transcriptome to allow computational reconstruction of the original RNA transcript by aligning reads to a reference genome or to each other (de novo assembly). RNA-Seq may be used to identify genes within a genome, or identify which genes are active at a particular point in time, read counts can be used to accurately model the relative gene expression level. Since the first descriptions in 2006 and 2008,&lt;ref name=#18451266&gt;{{cite pmid|18451266}}&lt;/ref&gt;.&lt;ref name=#17010196&gt;{{cite pmid|17010196}}&lt;/ref&gt; RNA-Seq has been rapidly adopted and by 2016 has become a common method for transcriptomics.&lt;ref name=#25633159&gt;{{cite pmid|25633159}}&lt;/ref&gt; RNA-Seq methodology is still being improved, with applications producing larger number of reads, or read lengths over 10,000 bp or more.&lt;ref&gt;doi:10.1126/science.opms.p1500095&lt;/ref&gt;

===Methods===

== Comparison of contemporary methods ===

===Validation===
Validation of transcriptomic analyses has often involved a technique which is well recognised, statistically assessable and highly controlled: quantitative PCR or QPCR.&lt;ref name=#21498551&gt;{{cite pmid|21498551}}&lt;/ref&gt; Gene expression is measured against a battery of well characterised standards both for the gene of interest and, if possible, “control genes”. The measurement by QPCR is similar to that obtained by RNA-Seq wherein a value can be calculated for the concentration of a gene of interest (or at least a section of it) in a given sample. QPCR is however, restricted to ~300bp amplicons, usually at the 3’ end of the gene though the 3’UTR should be avoided.&lt;ref name=#20011106&gt;{{cite pmid|20011106}}&lt;/ref&gt; The assumption implicit in comparing RNA-Seq and QPCR is that reads mapped to the section of the gene interrogated by QPCR are representative of the read coverage seen in RNA-Seq in all samples. If validation of the expression of particular transcripts of a gene is required, an inspection of the mapping of reads can show precisely where QPCR primers might best be placed for maximum discrimination of transcripts.  Validation of RNA-Seq data could ideally be performed on an independent biological repeat of the RNA-Seq samples, though this is not always possible. The measurement of control genes along with the genes of interest allows expression of those genes to be placed in a biological context, ie with respect to a similar level of control gene expression and findings of RNA-SEQ analysis are independently verifiable.&lt;ref name=#12184808&gt;{{cite pmid|12184808}}&lt;/ref&gt;

== Data analysis ==
=== Challenges ===
* Incomplete reference genomes
* De novo assembly
* Signal from noise in deep sequencing datasets, false positives
* RNA extraction, how to sample without influence
* Biological variation
=== Principles ===
* Population Statistics
* Sequence alignment
* Image processing
=== Annotation? ===
=== Interpretation? ===
* Transcriptional vs post-transcriptional regulation
* Pathway analysis

==Applications==

===Diagnostics/disease profiling===
Transcriptomic strategies have seen broad application across diverse areas of biomedical research, including disease diagnosis and profiling.&lt;ref name=#19015660&gt;{{cite pmid|19015660}}&lt;/ref&gt; RNA-seq approaches have allowed for the large-scale identification of transcriptional start sites (TSS), uncovered alternative promoter usage and novel splicing alterations. These regulatory elements are important in human disease and therefore defining such variants is crucial to the interpretation of disease-association studies.&lt;ref name=#22739340&gt;{{cite pmid|22739340}}&lt;/ref&gt; RNA-seq can also identify disease-associated single nucleotide polymorphisms (SNP), allele-specific expression and gene fusions contributing to our understanding of disease causal variants in cancer.&lt;ref name=#26781813&gt;{{cite pmid|26781813}}&lt;/ref&gt;
Retrotransposons are transposable elements which proliferate within eukaryotic genomes through a process involving reverse transcription. RNA-seq can provide information about the transcription of endogenous retrotransposons that may influence the transcription of neighbouring genes by various epigenetic mechanisms thus leading to disease.&lt;ref name=#17363976&gt;{{cite pmid|17363976}}&lt;/ref&gt; Similarly, the potential for using RNA-seq to understand immune-related disease is expanding rapidly due to the ability to dissect immune cell populations and to sequence T cell and B cell receptor repertoires from patients.&lt;ref name=#26551575&gt;{{cite pmid|26551575}}&lt;/ref&gt;&lt;ref name=#26996076&gt;{{cite pmid|26996076}}&lt;/ref&gt;

===Human and pathogen transcriptomes===
RNA-seq of human pathogens has become an established method for quantifying gene expression changes, identifying novel virulence factors, predicting antibiotic resistance and unveiling host-pathogen immune interactions.&lt;ref name=#18284925&gt;{{cite pmid|18284925}}&lt;/ref&gt;&lt;ref name=#25517437&gt;{{cite pmid|25517437}}&lt;/ref&gt; A primary aim of this technology is to develop optimised infection control measures and targeted individualised treatment.&lt;ref name=#26996076&gt;{{cite pmid|26996076}}&lt;/ref&gt;
Transcriptomic analysis has predominantly focused on either the host or the pathogen. Dual RNA-seq has recently been applied to simultaneously profile RNA expression in both the pathogen and host throughout the infection process. This technique enables the study of the dynamic response and interspecies gene regulatory networks in both interaction partners from initial contact through to invasion and the final persistence of the pathogen or clearance by the host immune system.&lt;ref name=#22890146&gt;{{cite pmid|22890146}}&lt;/ref&gt;&lt;ref name=#25914674&gt;{{cite pmid|25914674}}&lt;/ref&gt;

===Responses to environment===
Transcriptomics allows identification of genes and pathways that respond to and counteract environmental stress. The non-targeted nature of transcriptomics allows the identification of novel transcriptional networks in complex systems. For example, comparative analysis of a range of chickpea lines at different developmental stages identified distinct transcriptional profiles associated with drought and salinity stresses.&lt;ref name=#26759178&gt;{{cite pmid|26759178}}&lt;/ref&gt; A highlight of this work was the identification of AP2-EREBP transcript isoforms that were dependent on drought and salt tolerant lines. Investigation of gene expression of during biofilm formation by the fungal pathogen Candida albicans revealed a co-regulated set of genes critical for biofilm establishment and maintennance.&lt;ref name=#15075282&gt;{{cite pmid|15075282}}&lt;/ref&gt;

Transcriptomic profiling also provides crucial information on mechanisms of drug resistance. Analysis of over 1000 Plasmodium falciparum isolates identified that an upregulation of the unfolded protein response and slower progression through the early stages of the asexual intraerythrocytic developmental cycle were associated with artemisinin resistance in the parasite.&lt;ref name=#25502316&gt;{{cite pmid|25502316}}&lt;/ref&gt; The transcriptomic profile associated with this resistance was also associated with isolates from a specific geographical region.

===Gene function annotation===
Furthermore, all transcriptomic techniques have been particularly useful in identifying the functions of genes and identifying those responsible for particular phenotypes. Transcriptomics of arabidopsis ecotypes that hyperaccumulate metals correlated genes involved in metal uptake, tolerance and homeostasis with the phenotype.&lt;ref name=#19192189&gt;{{cite pmid|19192189}}&lt;/ref&gt; Integration of RNA-seq datasets across different tissues has been used to improve annotation of gene functions in commercially important organisms (e.g. cucumber)&lt;ref name=#22047402&gt;{{cite pmid|22047402}}&lt;/ref&gt; or threatened species (e.g. koala).&lt;ref name=#25214207&gt;{{cite pmid|25214207}}&lt;/ref&gt;

Assembly of RNA-seq reads is not dependent on a reference genome &lt;ref name=#21572440&gt;{{cite pmid|21572440}}&lt;/ref&gt; and so ideal for gene expression studies of non-model organisms with non-existing or poorly developed genomic resources. For example, a database of SNPs used in Douglas Fir breeding programs was created by de novo transcriptome analysis, in the absence of a sequenced genome.&lt;ref name=#23445355&gt;{{cite pmid|23445355}}&lt;/ref&gt; Genes that function in the development of cardiac, muscle and nervous tissue in lobster were identified by comparing the transcriptomes of the various tissues types, without use of a genome sequence.&lt;ref name=#26772543&gt;{{cite pmid|26772543}}&lt;/ref&gt; RNA-seq can be also be used to identify previously unknown protein coding regions in existing sequenced genomes.
Non-coding RNA

It has been estimated that 75% of the human genome is transcribed into RNA, but only 1.5% of the genome encodes proteins, indicating a huge variety of non-coding RNA (ncRNA) is produced by a human cells. &lt;ref name=#22955620&gt;{{cite pmid|22955620}}&lt;/ref&gt; Non-coding RNA is not translated into a protein and may lack the poly-A tail typical of mRNA. Non-coding RNAs have described roles in protein translation, DNA replication, RNA splicing and transcriptional regulation. &lt;ref name=#1883196&gt;{{cite pmid|1883196}}&lt;/ref&gt;&lt;ref name=#16943439&gt;{{cite pmid|16943439}}&lt;/ref&gt;&lt;ref name=#16357227&gt;{{cite pmid|16357227}}&lt;/ref&gt;&lt;ref name=#15851066&gt;{{cite pmid|15851066}}&lt;/ref&gt; Reported roles of ncRNA regulating cancer, cardiovascular and neurological diseases have raised interest in ncRNA transcriptomes. &lt;ref name=#22094949&gt;{{cite pmid|22094949}}&lt;/ref&gt;

=== Gene expression databases ===
Transcriptomics studies generate large amounts of data that has potential applications far beyond the original aims of an experiment. As such, raw or process data may be deposited in public databases to ensure their utility for the broader scientific community (The Gene Expression Omnibus contained millions of experiments in 2016). The summary of the main databases below indicates some of the available transcriptome data resources.

{| class=&quot;wikitable&quot;
|'''Name'''
|'''Host'''
|'''Data'''
|'''Description'''
|-
|Gene Expression Omnibus
|NCBI
|Microarray RNA-Seq
|First transcriptomics database to accept data from any source.&lt;ref name=#11752295&gt;{{cite pmid|11752295}}&lt;/ref&gt; Introduced MIAME and MINSEQE community standards that define necessary experiment metadata to ensure effective interpretation and repeatability.&lt;ref name=#11726920&gt;{{cite pmid|11726920}}&lt;/ref&gt;
|-
|Sequence Read Archive 
|NCBI

EBI

DDBJ
|RNA-Seq
|Contains transcriptomics data as well as non-transcriptomic genome sequencing and other DNA datasets.&lt;ref name=#22009675&gt;{{cite pmid|22009675}}&lt;/ref&gt; RNA-Seq datasets can be submitted via the Gene Expression Omnibus.
|-
|ArrayExpress
|ENA
|Microarray
|Imports datasets from GEO and accepts direct submissions.&lt;ref name=#25361974&gt;{{cite pmid|25361974}}&lt;/ref&gt; Processed data and experiment metadata is stored at ArrayExpress, while the raw sequence reads are held at the ENA. Complies with MIAME and MINSEQE standards.&lt;ref name=#19484163&gt;{{cite pmid|19484163}}&lt;/ref&gt;
|-
|Expression Atlas
|EBI
|Microarray RNA-Seq
|Tissue-specific gene expression database for animals and plants.&lt;ref name=#26481351&gt;{{cite pmid|26481351}}&lt;/ref&gt;   Displays secondary analyses and visualisation, such as functional enrichment of Gene Ontology terms, interpro domains, or pathways. Links to protein abundance data where available.
|-
|Genevestigator
|Privately curated
|Microarray RNA-Seq
|Contains manual curations of public transcriptome datasets, focusing on medical and plant biology data.&lt;ref name=#19956698&gt;{{cite pmid|19956698}}&lt;/ref&gt; Individual experiments are normalised across the full database, to allow comparison of gene expression across diverse experiments. Full functionality requires licence purchase, with free access to a limited functionality.
|-
|RefEx
|DDBJ
|All
|Human, mouse, and rat transcriptomes from 40 different organs. Gene expression visualised as heatmaps projected onto 3D representations of anatomical structures.&lt;ref name=#18835852&gt;{{cite pmid|18835852}}&lt;/ref&gt;
|-
|NONCODE
|
|RNA-Seq
|Non-coding RNAs (NcRNAs) excluding tRNA and rRNA.&lt;ref name=#26586799&gt;{{cite pmid|26586799}}&lt;/ref&gt;
|}
&lt;small&gt;Legend: NCBI - National Center for Biotechnology Informationl; EBI - European Bioinformatics Institute; DDBY - DNA  Data Bank of Japan; ENA - European Nucleotide Archive; MIAME - Minimum Information About a Microarray Experiment; MINSEQE - Minimum Information about a high-throughput nucleotide SEQuencing Experiment&lt;/small&gt;

==References==
&lt;references/&gt;
&lt;!---------------------------------------------

 References should be added inline
 using the following syntax:

 &lt;ref name=#7020376&gt;{{cite pmid|7020376}}&lt;/ref&gt;

 &lt;ref name=#7020376 /&gt; for re-use

----------------------------------------------&gt;

[[Category:PLoS Computational Biology drafts]]</text>
      <sha1>ed7s5wmgh7uc983knlyfhjgxak5zipr</sha1>
    </revision>
    <revision>
      <id>5221</id>
      <parentid>5220</parentid>
      <timestamp>2016-09-14T06:25:33Z</timestamp>
      <contributor>
        <username>T Shafee</username>
        <id>80</id>
      </contributor>
      <minor/>
      <comment>/* Methods */ ce</comment>
      <model>wikitext</model>
      <format>text/x-wiki</format>
      <text xml:space="preserve" bytes="28056">{{author
|first1       = Rohan
|last1        = Lowe
|username1    = User:Rohan_Lowe
|department1  = La Trobe Institute for Molecular Science
|institution1 = La Trobe University
|address1     = Melbourne, Australia
|orcid1       = 0000-0003-0653-9704

|first2       = Neil 
|last2        = Shirley 
|username2    = 
|department2  = ARC Centre of Excellence in Plant Cell Walls
|institution2 = University of Adelaide
|address2     = Adelaide, Australia
|orcid2       =

|first3       = Mark
|last3        = Bleackley
|username3    = User:Mbleackley
|department3  = La Trobe Institute for Molecular Science
|institution3 = La Trobe University
|address3     = Melbourne, Australia
|orcid3       = 

|first4       = Stephen
|last4        = Dolan
|username4    = 
|department4  = Department of Biochemistry
|institution4 = University of Cambridge
|address4     = Cambridge, UK
|orcid4       =

|first5       = Thomas
|last5        = Shafee
|username5    = User:T Shafee
|department5  = La Trobe Institute for Molecular Science
|institution5 = La Trobe University
|address5     = Melbourne, Australia
|orcid5       = 0000-0002-2298-7593
}}

'''Transcriptomics''' is the study of an organism’s [[wp:transcriptome|transcriptome]], the sum of all of its [[wp:RNA|RNA transcripts]]. The information content of an organism is recorded in the DNA of its [[wp:genome|genome]] and [[wp:Gene expression|expressed]] through [[wp:Transcription (genetics)|transcription]]. Here, [[wp:mRNA|mRNA]] serves as a transient intermediary molecule in the information network, whilst [[wp:Non-coding_RNA|non-coding RNAs]] perform additional diverse functions. A transcriptome captures a snapshot in time of the total transcripts present in a [[wp:cell (biology)|cell]].

The first attempts to study the whole transcriptome began in the early 1990s and technological advances since the late 1990s have made transcriptomics a widespread discipline. Transcriptomics has been defined by repeated technological innovations that transform the field. The two key contemporary techniques in the field are [[wp:microarray|microarrays]], which quantify a set of predetermined sequences, and [[wp:RNA-Seq|RNA-Seq]], which uses [[wp:DNA_sequencing#Next-generation_methods|high-throughput sequencing]] to capture all sequences.

Measuring the expression of an organism’s [[wp:gene|genes]] in different [[wp:tissue (biology)|tissues]], [[wp:Environment (biophysical)|conditions]], or time points gives information on how genes are [[wp:Regulation_of_gene_expression|regulated]] and reveal details of an organism’s biology. It can also help to infer the [[wp:Phenotype|functions]] of previously unannotated genes. Transcriptomic analysis has enabled the study of how gene expression changes, for example in human [[wp:disease|diseases]]. An analysis of gene expression in its entirety allows detection of broad coordinated trends that are not detectable with more targeted [[wp:assay|assays]].

==History==
Transcriptomics has been characterised by the development of new techniques that re-define what is possible every decade or so, rendering previous technologies obsolete. The first attempt at capturing a partial human transcriptome was published in 1991, reporting 609 mRNA sequences from the human brain.&lt;ref name=#2047873&gt;{{cite pmid|2047873}}&lt;/ref&gt; In 2008, two human transcriptomes composed of millions of transcript-derived sequences covering 16,000 genes were published,&lt;ref name=#18978789&gt;{{cite pmid|18978789}}&lt;/ref&gt;&lt;ref name=#18599741&gt;{{cite pmid|18599741}}&lt;/ref&gt; and by 2015, transcriptomes had been published for hundreds of individuals.&lt;ref name=#24037378&gt;{{cite pmid|24037378}}&lt;/ref&gt;&lt;ref name=#25954002&gt;{{cite pmid|25954002}}&lt;/ref&gt; Transcriptomes for different disease states, tissues, or even single cells are now routinely generated. &lt;ref name=#25954002&gt;{{cite pmid|25954002}}&lt;/ref&gt;&lt;ref name=#24524133&gt;{{cite pmid|24524133}}&lt;/ref&gt;&lt;ref name=#26000846&gt;{{cite pmid|26000846}}&lt;/ref&gt; This explosion in transcriptomics has been driven by the rapid development of new technologies with improved sensitivity and economy.&lt;ref name=#23290152&gt;{{cite pmid|23290152}}&lt;/ref&gt;&lt;ref name=#19015660&gt;{{cite pmid|19015660}}&lt;/ref&gt;&lt;ref name=#21191423&gt;{{cite pmid|21191423}}&lt;/ref&gt;&lt;ref name=#19715439&gt;{{cite pmid|19715439}}&lt;/ref&gt;

===Before transcriptomics===
Studies of individual transcripts were being performed several decades before any transcriptomics approaches were available. Libraries of silkmoth mRNAs were being collected and stored as complementary DNA (cDNA) in the late 1970s.519770 Sequencing random individual transcripts from these libraries by low-throughput Sanger sequencing to generate Expressed Sequence Tags began in the 1980s,&lt;ref name=#6956902&gt;{{cite pmid|6956902}}&lt;/ref&gt;&lt;ref name=#6687628&gt;{{cite pmid|6687628}}&lt;/ref&gt;&lt;ref name=#2047873&gt;{{cite pmid|2047873}}&lt;/ref&gt; as did quantification of individual transcripts by Northern blotting, and later Reverse Transcriptase quantitative PCR (RT-qPCR),414220 &lt;ref name=#2479917&gt;{{cite pmid|2479917}}&lt;/ref&gt; but these methods were laborious and only able to capture a tiny subsection of a transcriptome.&lt;ref name=#19715439&gt;{{cite pmid|19715439}}&lt;/ref&gt; Consequently, important questions of how the transcriptome as a whole is expressed and regulated would remain unanswered until higher-throughput techniques were developed.

===Early attempts===
The word “Transcriptome” was first used in the 1990s.&lt;ref name=#10022985&gt;{{cite pmid|10022985}}&lt;/ref&gt;&lt;ref name=#9008165&gt;{{cite pmid|9008165}}&lt;/ref&gt; One of the key early sequencing-based transcriptomic methods, Serial Analysis of Gene Expression (SAGE), was developed in 1995 and worked by Sanger sequencing concatenated random transcript fragments with spacer sequences between.&lt;ref name=#7570003&gt;{{cite pmid|7570003}}&lt;/ref&gt; Transcripts were then quantified by matching the fragments to known genes. Digital gene expression analysis was a short-lived variant of SAGE that used next generation sequencing.&lt;ref name=#9331369&gt;{{cite pmid|9331369}}&lt;/ref&gt;&lt;ref name=#23290152&gt;{{cite pmid|23290152}}&lt;/ref&gt; These methods were largely overtaken by high throughput sequencing of entire transcripts, giving additional information on rare examples e.g. splice variants.&lt;ref name=#23290152&gt;{{cite pmid|23290152}}&lt;/ref&gt;

===Development of contemporary techniques===
The dominant contemporary techniques, Microarrays and RNA-Seq, were developed in the mid-1990s and 2000s.&lt;ref name=#23290152&gt;{{cite pmid|23290152}}&lt;/ref&gt; Microarrays that measure the abundances of a defined set of transcripts via their hybridisation to an array of complementary probes were first published in 1995.&lt;ref name=#7569999&gt;{{cite pmid|7569999}}&lt;/ref&gt;&lt;ref name=#17644526&gt;{{cite pmid|17644526}}&lt;/ref&gt; Both individually spotted oligonucleotide arrays and Affymetrix high density arrays were the method of choice for transcriptional profiling until the late-2000s.&lt;ref name=#19715439&gt;{{cite pmid|19715439}}&lt;/ref&gt; Over this period, a range of microarrays were produced to cover known genes in model or economically important organisms. Advances in design and manufacture of arrays improved the specificity of probes and allowed more genes to be tested on a single array, while advances in fluorescence detection increased the sensitivity and measurement accuracy for low abundance transcripts.&lt;ref name=#17644526&gt;{{cite pmid|17644526}}&lt;/ref&gt;&lt;ref&gt;ISBN:9780471726128&lt;/ref&gt;

RNA-Seq refers to the sequencing of transcript cDNAs, with abundance derived from the number of counts of each transcript. The technique has therefore been heavily influenced by the development of high-throughput sequencing technologies.&lt;ref name=#23290152&gt;{{cite pmid|23290152}}&lt;/ref&gt; The earliest RNA-Seq work was published in 2006 with 10&lt;sup&gt;5&lt;/sup&gt; transcripts sequenced using the 454 technology,&lt;ref name=#17010196&gt;{{cite pmid|17010196}}&lt;/ref&gt; which was sufficient coverage to quantify relative transcript abundance. RNA-Seq began to increase in popularity after 2008, when new Solexa/Illumina technologies allowed 10&lt;sup&gt;9&lt;/sup&gt; transcript sequences to be recorded.&lt;ref name=#18516045&gt;{{cite pmid|18516045}}&lt;/ref&gt;&lt;ref name=#18599741&gt;{{cite pmid|18599741}}&lt;/ref&gt;&lt;ref name=#18488015&gt;{{cite pmid|18488015}}&lt;/ref&gt; This coverage was sufficient for accurate quantitation of an entire human transcriptome. As of 2016, 10&lt;sup&gt;7&lt;/sup&gt; transcripts can be sequenced for under USD $1000.

==Data gathering==
Transcriptomics data may be generated by several different techniques, broadly based upon either sequencing of individual RNA transcripts (Expressed sequence tags, or RNA-Seq) or by detection of transcripts via hybridisation to an array of nucleotide probes specific for a predetermined cohort of genes (microarray).

===Isolation of RNA===
RNA must first be isolated from the experimental organism before transcripts may be recorded. Although biological systems are incredibly diverse RNA extraction techniques are broadly similar: involving mechanical disruption of cells or tissues, solvent disruption of carbohydrate, lipid, protein and nucleotide complexes, separation of RNA from undesired biomolecules including DNA, and concentration of the RNA via precipitation from a solution or elution from a solid matrix. Isolated RNA may be additionally treated with DNAse to digest all traces of DNA or refined to enrich for messenger RNA.

RNA must be isolated with minimal degradation to avoid affecting the results, for example mRNA enrichment from fragmented RNA will result in depletion of 5’ ends and uneven signal across the length of a transcript. Snap-freezing of tissue prior to RNA isolation is typical and care is taken to reduce exposure to RNAse enzymes once isolation is complete. 

===Expressed Sequence Tags===
An expressed sequence tag (EST) is a short nucleotide sequence generated from a single RNA transcript. RNA is first copied as complementary DNA (cDNA) by a reverse transcriptase enzyme before the resultant cDNA is sequenced. ESTs came to prominence during the 1990’s as an efficient method to determine the gene content of an organism without sequencing the entire genome.&lt;ref name=#9448457&gt;{{cite pmid|9448457}}&lt;/ref&gt; The Sanger method of sequencing was predominant until the advent of high-throughput methods such as sequencing by synthesis (Solexa/Illumina). An EST can be generated without any prior knowledge of the organism of interest and can be made from mixtures of organisms or environmental samples. EST libraries commonly provided sequence information for early microarray designs, for example a Barley genechip was designed from 350,000 previously sequenced ESTs.&lt;ref name=#15020760&gt;{{cite pmid|15020760}}&lt;/ref&gt;

===Serial and Cap Analysis of Gene Expression (SAGE/CAGE)===
Serial Analysis of Gene Expression (SAGE) was a development of EST methodology to increase the throughput of the tags generated and allow some quantitation of transcript abundance.&lt;ref name=#7570003&gt;{{cite pmid|7570003}}&lt;/ref&gt; cDNA is generated from the RNA, but is then digested into 11 base pair ‘digitag’ fragments using restriction enzymes that cut at a specific sequence, and 11 base pairs along from that sequence. These cDNA digitags are then concatenated head-to-tail into long strands (&gt;500bp) and sequenced using low-throughput, but long read length methods such as Sanger sequencing. Once the sequences are de-convoluted into their original 11 bp digitags. If a reference genome is available, these can sometimes be aligned to identify their corresponding gene. If a reference genome is unavailable, the digitags can simply be directly used as diagnostic markers if found to be differentially expressed in a disease state.

The Cap Analysis of Gene Expression (CAGE) method is a variant of SAGE that sequences digitags from the 5’ end of a mRNA transcript only.&lt;ref name=#14663149&gt;{{cite pmid|14663149}}&lt;/ref&gt; Therefore the transcriptional start site of genes can be identified when the digitags are aligned to a reference genome. Identifying gene start sites is of use for promoter analysis and for the cloning of full length cDNAs.

SAGE and CAGE methods produce information on more genes than was possible when sequencing single ESTs, but sample preparation and data analysis is typically more labour intensive.

===Microarrays===

====Principles and advances====
Microarray methods were the most common transcriptomics method during the 2000’s.&lt;ref name=#11287436&gt;{{cite pmid|11287436}}&lt;/ref&gt; Transcript abundance is determined by hybridisation of transcripts to a two dimensional array of short nucleotide oligomers, known as “probes”, attached to a solid substrate, e.g. glass.&lt;ref name=#17095434&gt;{{cite pmid|17095434}}&lt;/ref&gt; Fluorescent molecules are attached to transcripts prior to hybridisation to the probe array, transcript abundance is proportional to the intensity of fluorescence from the attached fluorophore upon excitation. Microarrays require some prior knowledge of the organism of interest, for example, in the form of an annotated genome sequence, or a library of ESTs that can be used to generate the probes for the array. Microarray technology allowed the assay of 1000’s of transcripts simultaneously, at a greatly reduced cost per gene and labour saving.

====Methods====
The manufacturing techniques used to construct microarrays are beyond the scope of this review but have been extensively described previously.&lt;ref name=#12117754&gt;{{cite pmid|12117754}}&lt;/ref&gt; Microarray transcriptomes typically fall into one of a two broad categories: high density short probe arrays or low density spotted arrays. 

Spotted low-density arrays typically feature picolitre drops of a range of purified cDNAs arrayed on the surface of a glass slide. The probes are longer than those of high density arrays and typically lack the transcript resolution of high-density arrays. Spotted arrays use a unique flurophore (cy3 or cy5) on a test and a control sample, and the ratio of fluorescence is used to provide a quantitative measure of changes in abundance. High-density arrays use single channel detection and each sample is hybridised and detected individually.

High density arrays were popularised by the Affymetrix genechip array, where each transcript is quantified by several short 25-mer probes that together assay one gene. Transcript presence may be recorded with 2-channel or single-channel detection of fluorescent tags. 

Nimblegen arrays are a high-density array produced by a maskless-photochemistry method, which permits flexible manufacture of arrays in small or large numbers. These arrays have 100,000s of 45 to 85-mer probes and are hybridised with a one-colour labelled sample for expression analysis.&lt;ref name=#16075461&gt;{{cite pmid|16075461}}&lt;/ref&gt; Some designs incorporated up to 12 independent arrays per slide.

===RNA-Seq===
====Principles and advances====
RNA-Seq refers to the combination of a high-throughput sequencing methodology with a fast-read alignment computational method to capture and organise transcripts present in an RNA extract.&lt;ref name=#19015660&gt;{{cite pmid|19015660}}&lt;/ref&gt; The nucleotide sequences generated are typically around 100 bp in length, but can range from 30 bp to over 1000 bp, depending on the sequencing method used. RNA-Seq leverages deep sampling of the transcriptome with many short fragments from a transcriptome to allow computational reconstruction of the original RNA transcript by aligning reads to a reference genome or to each other (de novo assembly). RNA-Seq may be used to identify genes within a genome, or identify which genes are active at a particular point in time, read counts can be used to accurately model the relative gene expression level. Since the first descriptions in 2006 and 2008,&lt;ref name=#18451266&gt;{{cite pmid|18451266}}&lt;/ref&gt;.&lt;ref name=#17010196&gt;{{cite pmid|17010196}}&lt;/ref&gt; RNA-Seq has been rapidly adopted and by 2016 has become a common method for transcriptomics.&lt;ref name=#25633159&gt;{{cite pmid|25633159}}&lt;/ref&gt; RNA-Seq methodology is still being improved, with applications producing larger number of reads, or read lengths over 10,000 bp or more.&lt;ref&gt;doi:10.1126/science.opms.p1500095&lt;/ref&gt;

====Methods====

== Comparison of contemporary methods ===

===Validation===
Validation of transcriptomic analyses has often involved a technique which is well recognised, statistically assessable and highly controlled: quantitative PCR or QPCR.&lt;ref name=#21498551&gt;{{cite pmid|21498551}}&lt;/ref&gt; Gene expression is measured against a battery of well characterised standards both for the gene of interest and, if possible, “control genes”. The measurement by QPCR is similar to that obtained by RNA-Seq wherein a value can be calculated for the concentration of a gene of interest (or at least a section of it) in a given sample. QPCR is however, restricted to ~300bp amplicons, usually at the 3’ end of the gene though the 3’UTR should be avoided.&lt;ref name=#20011106&gt;{{cite pmid|20011106}}&lt;/ref&gt; The assumption implicit in comparing RNA-Seq and QPCR is that reads mapped to the section of the gene interrogated by QPCR are representative of the read coverage seen in RNA-Seq in all samples. If validation of the expression of particular transcripts of a gene is required, an inspection of the mapping of reads can show precisely where QPCR primers might best be placed for maximum discrimination of transcripts.  Validation of RNA-Seq data could ideally be performed on an independent biological repeat of the RNA-Seq samples, though this is not always possible. The measurement of control genes along with the genes of interest allows expression of those genes to be placed in a biological context, ie with respect to a similar level of control gene expression and findings of RNA-SEQ analysis are independently verifiable.&lt;ref name=#12184808&gt;{{cite pmid|12184808}}&lt;/ref&gt;

== Data analysis ==
=== Challenges ===
* Incomplete reference genomes
* De novo assembly
* Signal from noise in deep sequencing datasets, false positives
* RNA extraction, how to sample without influence
* Biological variation
=== Principles ===
* Population Statistics
* Sequence alignment
* Image processing
=== Annotation? ===
=== Interpretation? ===
* Transcriptional vs post-transcriptional regulation
* Pathway analysis

==Applications==

===Diagnostics/disease profiling===
Transcriptomic strategies have seen broad application across diverse areas of biomedical research, including disease diagnosis and profiling.&lt;ref name=#19015660&gt;{{cite pmid|19015660}}&lt;/ref&gt; RNA-seq approaches have allowed for the large-scale identification of transcriptional start sites (TSS), uncovered alternative promoter usage and novel splicing alterations. These regulatory elements are important in human disease and therefore defining such variants is crucial to the interpretation of disease-association studies.&lt;ref name=#22739340&gt;{{cite pmid|22739340}}&lt;/ref&gt; RNA-seq can also identify disease-associated single nucleotide polymorphisms (SNP), allele-specific expression and gene fusions contributing to our understanding of disease causal variants in cancer.&lt;ref name=#26781813&gt;{{cite pmid|26781813}}&lt;/ref&gt;
Retrotransposons are transposable elements which proliferate within eukaryotic genomes through a process involving reverse transcription. RNA-seq can provide information about the transcription of endogenous retrotransposons that may influence the transcription of neighbouring genes by various epigenetic mechanisms thus leading to disease.&lt;ref name=#17363976&gt;{{cite pmid|17363976}}&lt;/ref&gt; Similarly, the potential for using RNA-seq to understand immune-related disease is expanding rapidly due to the ability to dissect immune cell populations and to sequence T cell and B cell receptor repertoires from patients.&lt;ref name=#26551575&gt;{{cite pmid|26551575}}&lt;/ref&gt;&lt;ref name=#26996076&gt;{{cite pmid|26996076}}&lt;/ref&gt;

===Human and pathogen transcriptomes===
RNA-seq of human pathogens has become an established method for quantifying gene expression changes, identifying novel virulence factors, predicting antibiotic resistance and unveiling host-pathogen immune interactions.&lt;ref name=#18284925&gt;{{cite pmid|18284925}}&lt;/ref&gt;&lt;ref name=#25517437&gt;{{cite pmid|25517437}}&lt;/ref&gt; A primary aim of this technology is to develop optimised infection control measures and targeted individualised treatment.&lt;ref name=#26996076&gt;{{cite pmid|26996076}}&lt;/ref&gt;
Transcriptomic analysis has predominantly focused on either the host or the pathogen. Dual RNA-seq has recently been applied to simultaneously profile RNA expression in both the pathogen and host throughout the infection process. This technique enables the study of the dynamic response and interspecies gene regulatory networks in both interaction partners from initial contact through to invasion and the final persistence of the pathogen or clearance by the host immune system.&lt;ref name=#22890146&gt;{{cite pmid|22890146}}&lt;/ref&gt;&lt;ref name=#25914674&gt;{{cite pmid|25914674}}&lt;/ref&gt;

===Responses to environment===
Transcriptomics allows identification of genes and pathways that respond to and counteract environmental stress. The non-targeted nature of transcriptomics allows the identification of novel transcriptional networks in complex systems. For example, comparative analysis of a range of chickpea lines at different developmental stages identified distinct transcriptional profiles associated with drought and salinity stresses.&lt;ref name=#26759178&gt;{{cite pmid|26759178}}&lt;/ref&gt; A highlight of this work was the identification of AP2-EREBP transcript isoforms that were dependent on drought and salt tolerant lines. Investigation of gene expression of during biofilm formation by the fungal pathogen Candida albicans revealed a co-regulated set of genes critical for biofilm establishment and maintennance.&lt;ref name=#15075282&gt;{{cite pmid|15075282}}&lt;/ref&gt;

Transcriptomic profiling also provides crucial information on mechanisms of drug resistance. Analysis of over 1000 Plasmodium falciparum isolates identified that an upregulation of the unfolded protein response and slower progression through the early stages of the asexual intraerythrocytic developmental cycle were associated with artemisinin resistance in the parasite.&lt;ref name=#25502316&gt;{{cite pmid|25502316}}&lt;/ref&gt; The transcriptomic profile associated with this resistance was also associated with isolates from a specific geographical region.

===Gene function annotation===
Furthermore, all transcriptomic techniques have been particularly useful in identifying the functions of genes and identifying those responsible for particular phenotypes. Transcriptomics of arabidopsis ecotypes that hyperaccumulate metals correlated genes involved in metal uptake, tolerance and homeostasis with the phenotype.&lt;ref name=#19192189&gt;{{cite pmid|19192189}}&lt;/ref&gt; Integration of RNA-seq datasets across different tissues has been used to improve annotation of gene functions in commercially important organisms (e.g. cucumber)&lt;ref name=#22047402&gt;{{cite pmid|22047402}}&lt;/ref&gt; or threatened species (e.g. koala).&lt;ref name=#25214207&gt;{{cite pmid|25214207}}&lt;/ref&gt;

Assembly of RNA-seq reads is not dependent on a reference genome &lt;ref name=#21572440&gt;{{cite pmid|21572440}}&lt;/ref&gt; and so ideal for gene expression studies of non-model organisms with non-existing or poorly developed genomic resources. For example, a database of SNPs used in Douglas Fir breeding programs was created by de novo transcriptome analysis, in the absence of a sequenced genome.&lt;ref name=#23445355&gt;{{cite pmid|23445355}}&lt;/ref&gt; Genes that function in the development of cardiac, muscle and nervous tissue in lobster were identified by comparing the transcriptomes of the various tissues types, without use of a genome sequence.&lt;ref name=#26772543&gt;{{cite pmid|26772543}}&lt;/ref&gt; RNA-seq can be also be used to identify previously unknown protein coding regions in existing sequenced genomes.
Non-coding RNA

It has been estimated that 75% of the human genome is transcribed into RNA, but only 1.5% of the genome encodes proteins, indicating a huge variety of non-coding RNA (ncRNA) is produced by a human cells. &lt;ref name=#22955620&gt;{{cite pmid|22955620}}&lt;/ref&gt; Non-coding RNA is not translated into a protein and may lack the poly-A tail typical of mRNA. Non-coding RNAs have described roles in protein translation, DNA replication, RNA splicing and transcriptional regulation. &lt;ref name=#1883196&gt;{{cite pmid|1883196}}&lt;/ref&gt;&lt;ref name=#16943439&gt;{{cite pmid|16943439}}&lt;/ref&gt;&lt;ref name=#16357227&gt;{{cite pmid|16357227}}&lt;/ref&gt;&lt;ref name=#15851066&gt;{{cite pmid|15851066}}&lt;/ref&gt; Reported roles of ncRNA regulating cancer, cardiovascular and neurological diseases have raised interest in ncRNA transcriptomes. &lt;ref name=#22094949&gt;{{cite pmid|22094949}}&lt;/ref&gt;

=== Gene expression databases ===
Transcriptomics studies generate large amounts of data that has potential applications far beyond the original aims of an experiment. As such, raw or process data may be deposited in public databases to ensure their utility for the broader scientific community (The Gene Expression Omnibus contained millions of experiments in 2016). The summary of the main databases below indicates some of the available transcriptome data resources.

{| class=&quot;wikitable&quot;
|'''Name'''
|'''Host'''
|'''Data'''
|'''Description'''
|-
|Gene Expression Omnibus
|NCBI
|Microarray RNA-Seq
|First transcriptomics database to accept data from any source.&lt;ref name=#11752295&gt;{{cite pmid|11752295}}&lt;/ref&gt; Introduced MIAME and MINSEQE community standards that define necessary experiment metadata to ensure effective interpretation and repeatability.&lt;ref name=#11726920&gt;{{cite pmid|11726920}}&lt;/ref&gt;
|-
|Sequence Read Archive 
|NCBI

EBI

DDBJ
|RNA-Seq
|Contains transcriptomics data as well as non-transcriptomic genome sequencing and other DNA datasets.&lt;ref name=#22009675&gt;{{cite pmid|22009675}}&lt;/ref&gt; RNA-Seq datasets can be submitted via the Gene Expression Omnibus.
|-
|ArrayExpress
|ENA
|Microarray
|Imports datasets from GEO and accepts direct submissions.&lt;ref name=#25361974&gt;{{cite pmid|25361974}}&lt;/ref&gt; Processed data and experiment metadata is stored at ArrayExpress, while the raw sequence reads are held at the ENA. Complies with MIAME and MINSEQE standards.&lt;ref name=#19484163&gt;{{cite pmid|19484163}}&lt;/ref&gt;
|-
|Expression Atlas
|EBI
|Microarray RNA-Seq
|Tissue-specific gene expression database for animals and plants.&lt;ref name=#26481351&gt;{{cite pmid|26481351}}&lt;/ref&gt;   Displays secondary analyses and visualisation, such as functional enrichment of Gene Ontology terms, interpro domains, or pathways. Links to protein abundance data where available.
|-
|Genevestigator
|Privately curated
|Microarray RNA-Seq
|Contains manual curations of public transcriptome datasets, focusing on medical and plant biology data.&lt;ref name=#19956698&gt;{{cite pmid|19956698}}&lt;/ref&gt; Individual experiments are normalised across the full database, to allow comparison of gene expression across diverse experiments. Full functionality requires licence purchase, with free access to a limited functionality.
|-
|RefEx
|DDBJ
|All
|Human, mouse, and rat transcriptomes from 40 different organs. Gene expression visualised as heatmaps projected onto 3D representations of anatomical structures.&lt;ref name=#18835852&gt;{{cite pmid|18835852}}&lt;/ref&gt;
|-
|NONCODE
|
|RNA-Seq
|Non-coding RNAs (NcRNAs) excluding tRNA and rRNA.&lt;ref name=#26586799&gt;{{cite pmid|26586799}}&lt;/ref&gt;
|}
&lt;small&gt;Legend: NCBI - National Center for Biotechnology Informationl; EBI - European Bioinformatics Institute; DDBY - DNA  Data Bank of Japan; ENA - European Nucleotide Archive; MIAME - Minimum Information About a Microarray Experiment; MINSEQE - Minimum Information about a high-throughput nucleotide SEQuencing Experiment&lt;/small&gt;

==References==
&lt;references/&gt;
&lt;!---------------------------------------------

 References should be added inline
 using the following syntax:

 &lt;ref name=#7020376&gt;{{cite pmid|7020376}}&lt;/ref&gt;

 &lt;ref name=#7020376 /&gt; for re-use

----------------------------------------------&gt;

[[Category:PLoS Computational Biology drafts]]</text>
      <sha1>sj0eqc2xzjajumki2o17grggzkderr1</sha1>
    </revision>
    <revision>
      <id>5222</id>
      <parentid>5221</parentid>
      <timestamp>2016-09-14T06:26:18Z</timestamp>
      <contributor>
        <username>T Shafee</username>
        <id>80</id>
      </contributor>
      <minor/>
      <comment>/* Annotation? */ ce</comment>
      <model>wikitext</model>
      <format>text/x-wiki</format>
      <text xml:space="preserve" bytes="28056">{{author
|first1       = Rohan
|last1        = Lowe
|username1    = User:Rohan_Lowe
|department1  = La Trobe Institute for Molecular Science
|institution1 = La Trobe University
|address1     = Melbourne, Australia
|orcid1       = 0000-0003-0653-9704

|first2       = Neil 
|last2        = Shirley 
|username2    = 
|department2  = ARC Centre of Excellence in Plant Cell Walls
|institution2 = University of Adelaide
|address2     = Adelaide, Australia
|orcid2       =

|first3       = Mark
|last3        = Bleackley
|username3    = User:Mbleackley
|department3  = La Trobe Institute for Molecular Science
|institution3 = La Trobe University
|address3     = Melbourne, Australia
|orcid3       = 

|first4       = Stephen
|last4        = Dolan
|username4    = 
|department4  = Department of Biochemistry
|institution4 = University of Cambridge
|address4     = Cambridge, UK
|orcid4       =

|first5       = Thomas
|last5        = Shafee
|username5    = User:T Shafee
|department5  = La Trobe Institute for Molecular Science
|institution5 = La Trobe University
|address5     = Melbourne, Australia
|orcid5       = 0000-0002-2298-7593
}}

'''Transcriptomics''' is the study of an organism’s [[wp:transcriptome|transcriptome]], the sum of all of its [[wp:RNA|RNA transcripts]]. The information content of an organism is recorded in the DNA of its [[wp:genome|genome]] and [[wp:Gene expression|expressed]] through [[wp:Transcription (genetics)|transcription]]. Here, [[wp:mRNA|mRNA]] serves as a transient intermediary molecule in the information network, whilst [[wp:Non-coding_RNA|non-coding RNAs]] perform additional diverse functions. A transcriptome captures a snapshot in time of the total transcripts present in a [[wp:cell (biology)|cell]].

The first attempts to study the whole transcriptome began in the early 1990s and technological advances since the late 1990s have made transcriptomics a widespread discipline. Transcriptomics has been defined by repeated technological innovations that transform the field. The two key contemporary techniques in the field are [[wp:microarray|microarrays]], which quantify a set of predetermined sequences, and [[wp:RNA-Seq|RNA-Seq]], which uses [[wp:DNA_sequencing#Next-generation_methods|high-throughput sequencing]] to capture all sequences.

Measuring the expression of an organism’s [[wp:gene|genes]] in different [[wp:tissue (biology)|tissues]], [[wp:Environment (biophysical)|conditions]], or time points gives information on how genes are [[wp:Regulation_of_gene_expression|regulated]] and reveal details of an organism’s biology. It can also help to infer the [[wp:Phenotype|functions]] of previously unannotated genes. Transcriptomic analysis has enabled the study of how gene expression changes, for example in human [[wp:disease|diseases]]. An analysis of gene expression in its entirety allows detection of broad coordinated trends that are not detectable with more targeted [[wp:assay|assays]].

==History==
Transcriptomics has been characterised by the development of new techniques that re-define what is possible every decade or so, rendering previous technologies obsolete. The first attempt at capturing a partial human transcriptome was published in 1991, reporting 609 mRNA sequences from the human brain.&lt;ref name=#2047873&gt;{{cite pmid|2047873}}&lt;/ref&gt; In 2008, two human transcriptomes composed of millions of transcript-derived sequences covering 16,000 genes were published,&lt;ref name=#18978789&gt;{{cite pmid|18978789}}&lt;/ref&gt;&lt;ref name=#18599741&gt;{{cite pmid|18599741}}&lt;/ref&gt; and by 2015, transcriptomes had been published for hundreds of individuals.&lt;ref name=#24037378&gt;{{cite pmid|24037378}}&lt;/ref&gt;&lt;ref name=#25954002&gt;{{cite pmid|25954002}}&lt;/ref&gt; Transcriptomes for different disease states, tissues, or even single cells are now routinely generated. &lt;ref name=#25954002&gt;{{cite pmid|25954002}}&lt;/ref&gt;&lt;ref name=#24524133&gt;{{cite pmid|24524133}}&lt;/ref&gt;&lt;ref name=#26000846&gt;{{cite pmid|26000846}}&lt;/ref&gt; This explosion in transcriptomics has been driven by the rapid development of new technologies with improved sensitivity and economy.&lt;ref name=#23290152&gt;{{cite pmid|23290152}}&lt;/ref&gt;&lt;ref name=#19015660&gt;{{cite pmid|19015660}}&lt;/ref&gt;&lt;ref name=#21191423&gt;{{cite pmid|21191423}}&lt;/ref&gt;&lt;ref name=#19715439&gt;{{cite pmid|19715439}}&lt;/ref&gt;

===Before transcriptomics===
Studies of individual transcripts were being performed several decades before any transcriptomics approaches were available. Libraries of silkmoth mRNAs were being collected and stored as complementary DNA (cDNA) in the late 1970s.519770 Sequencing random individual transcripts from these libraries by low-throughput Sanger sequencing to generate Expressed Sequence Tags began in the 1980s,&lt;ref name=#6956902&gt;{{cite pmid|6956902}}&lt;/ref&gt;&lt;ref name=#6687628&gt;{{cite pmid|6687628}}&lt;/ref&gt;&lt;ref name=#2047873&gt;{{cite pmid|2047873}}&lt;/ref&gt; as did quantification of individual transcripts by Northern blotting, and later Reverse Transcriptase quantitative PCR (RT-qPCR),414220 &lt;ref name=#2479917&gt;{{cite pmid|2479917}}&lt;/ref&gt; but these methods were laborious and only able to capture a tiny subsection of a transcriptome.&lt;ref name=#19715439&gt;{{cite pmid|19715439}}&lt;/ref&gt; Consequently, important questions of how the transcriptome as a whole is expressed and regulated would remain unanswered until higher-throughput techniques were developed.

===Early attempts===
The word “Transcriptome” was first used in the 1990s.&lt;ref name=#10022985&gt;{{cite pmid|10022985}}&lt;/ref&gt;&lt;ref name=#9008165&gt;{{cite pmid|9008165}}&lt;/ref&gt; One of the key early sequencing-based transcriptomic methods, Serial Analysis of Gene Expression (SAGE), was developed in 1995 and worked by Sanger sequencing concatenated random transcript fragments with spacer sequences between.&lt;ref name=#7570003&gt;{{cite pmid|7570003}}&lt;/ref&gt; Transcripts were then quantified by matching the fragments to known genes. Digital gene expression analysis was a short-lived variant of SAGE that used next generation sequencing.&lt;ref name=#9331369&gt;{{cite pmid|9331369}}&lt;/ref&gt;&lt;ref name=#23290152&gt;{{cite pmid|23290152}}&lt;/ref&gt; These methods were largely overtaken by high throughput sequencing of entire transcripts, giving additional information on rare examples e.g. splice variants.&lt;ref name=#23290152&gt;{{cite pmid|23290152}}&lt;/ref&gt;

===Development of contemporary techniques===
The dominant contemporary techniques, Microarrays and RNA-Seq, were developed in the mid-1990s and 2000s.&lt;ref name=#23290152&gt;{{cite pmid|23290152}}&lt;/ref&gt; Microarrays that measure the abundances of a defined set of transcripts via their hybridisation to an array of complementary probes were first published in 1995.&lt;ref name=#7569999&gt;{{cite pmid|7569999}}&lt;/ref&gt;&lt;ref name=#17644526&gt;{{cite pmid|17644526}}&lt;/ref&gt; Both individually spotted oligonucleotide arrays and Affymetrix high density arrays were the method of choice for transcriptional profiling until the late-2000s.&lt;ref name=#19715439&gt;{{cite pmid|19715439}}&lt;/ref&gt; Over this period, a range of microarrays were produced to cover known genes in model or economically important organisms. Advances in design and manufacture of arrays improved the specificity of probes and allowed more genes to be tested on a single array, while advances in fluorescence detection increased the sensitivity and measurement accuracy for low abundance transcripts.&lt;ref name=#17644526&gt;{{cite pmid|17644526}}&lt;/ref&gt;&lt;ref&gt;ISBN:9780471726128&lt;/ref&gt;

RNA-Seq refers to the sequencing of transcript cDNAs, with abundance derived from the number of counts of each transcript. The technique has therefore been heavily influenced by the development of high-throughput sequencing technologies.&lt;ref name=#23290152&gt;{{cite pmid|23290152}}&lt;/ref&gt; The earliest RNA-Seq work was published in 2006 with 10&lt;sup&gt;5&lt;/sup&gt; transcripts sequenced using the 454 technology,&lt;ref name=#17010196&gt;{{cite pmid|17010196}}&lt;/ref&gt; which was sufficient coverage to quantify relative transcript abundance. RNA-Seq began to increase in popularity after 2008, when new Solexa/Illumina technologies allowed 10&lt;sup&gt;9&lt;/sup&gt; transcript sequences to be recorded.&lt;ref name=#18516045&gt;{{cite pmid|18516045}}&lt;/ref&gt;&lt;ref name=#18599741&gt;{{cite pmid|18599741}}&lt;/ref&gt;&lt;ref name=#18488015&gt;{{cite pmid|18488015}}&lt;/ref&gt; This coverage was sufficient for accurate quantitation of an entire human transcriptome. As of 2016, 10&lt;sup&gt;7&lt;/sup&gt; transcripts can be sequenced for under USD $1000.

==Data gathering==
Transcriptomics data may be generated by several different techniques, broadly based upon either sequencing of individual RNA transcripts (Expressed sequence tags, or RNA-Seq) or by detection of transcripts via hybridisation to an array of nucleotide probes specific for a predetermined cohort of genes (microarray).

===Isolation of RNA===
RNA must first be isolated from the experimental organism before transcripts may be recorded. Although biological systems are incredibly diverse RNA extraction techniques are broadly similar: involving mechanical disruption of cells or tissues, solvent disruption of carbohydrate, lipid, protein and nucleotide complexes, separation of RNA from undesired biomolecules including DNA, and concentration of the RNA via precipitation from a solution or elution from a solid matrix. Isolated RNA may be additionally treated with DNAse to digest all traces of DNA or refined to enrich for messenger RNA.

RNA must be isolated with minimal degradation to avoid affecting the results, for example mRNA enrichment from fragmented RNA will result in depletion of 5’ ends and uneven signal across the length of a transcript. Snap-freezing of tissue prior to RNA isolation is typical and care is taken to reduce exposure to RNAse enzymes once isolation is complete. 

===Expressed Sequence Tags===
An expressed sequence tag (EST) is a short nucleotide sequence generated from a single RNA transcript. RNA is first copied as complementary DNA (cDNA) by a reverse transcriptase enzyme before the resultant cDNA is sequenced. ESTs came to prominence during the 1990’s as an efficient method to determine the gene content of an organism without sequencing the entire genome.&lt;ref name=#9448457&gt;{{cite pmid|9448457}}&lt;/ref&gt; The Sanger method of sequencing was predominant until the advent of high-throughput methods such as sequencing by synthesis (Solexa/Illumina). An EST can be generated without any prior knowledge of the organism of interest and can be made from mixtures of organisms or environmental samples. EST libraries commonly provided sequence information for early microarray designs, for example a Barley genechip was designed from 350,000 previously sequenced ESTs.&lt;ref name=#15020760&gt;{{cite pmid|15020760}}&lt;/ref&gt;

===Serial and Cap Analysis of Gene Expression (SAGE/CAGE)===
Serial Analysis of Gene Expression (SAGE) was a development of EST methodology to increase the throughput of the tags generated and allow some quantitation of transcript abundance.&lt;ref name=#7570003&gt;{{cite pmid|7570003}}&lt;/ref&gt; cDNA is generated from the RNA, but is then digested into 11 base pair ‘digitag’ fragments using restriction enzymes that cut at a specific sequence, and 11 base pairs along from that sequence. These cDNA digitags are then concatenated head-to-tail into long strands (&gt;500bp) and sequenced using low-throughput, but long read length methods such as Sanger sequencing. Once the sequences are de-convoluted into their original 11 bp digitags. If a reference genome is available, these can sometimes be aligned to identify their corresponding gene. If a reference genome is unavailable, the digitags can simply be directly used as diagnostic markers if found to be differentially expressed in a disease state.

The Cap Analysis of Gene Expression (CAGE) method is a variant of SAGE that sequences digitags from the 5’ end of a mRNA transcript only.&lt;ref name=#14663149&gt;{{cite pmid|14663149}}&lt;/ref&gt; Therefore the transcriptional start site of genes can be identified when the digitags are aligned to a reference genome. Identifying gene start sites is of use for promoter analysis and for the cloning of full length cDNAs.

SAGE and CAGE methods produce information on more genes than was possible when sequencing single ESTs, but sample preparation and data analysis is typically more labour intensive.

===Microarrays===

====Principles and advances====
Microarray methods were the most common transcriptomics method during the 2000’s.&lt;ref name=#11287436&gt;{{cite pmid|11287436}}&lt;/ref&gt; Transcript abundance is determined by hybridisation of transcripts to a two dimensional array of short nucleotide oligomers, known as “probes”, attached to a solid substrate, e.g. glass.&lt;ref name=#17095434&gt;{{cite pmid|17095434}}&lt;/ref&gt; Fluorescent molecules are attached to transcripts prior to hybridisation to the probe array, transcript abundance is proportional to the intensity of fluorescence from the attached fluorophore upon excitation. Microarrays require some prior knowledge of the organism of interest, for example, in the form of an annotated genome sequence, or a library of ESTs that can be used to generate the probes for the array. Microarray technology allowed the assay of 1000’s of transcripts simultaneously, at a greatly reduced cost per gene and labour saving.

====Methods====
The manufacturing techniques used to construct microarrays are beyond the scope of this review but have been extensively described previously.&lt;ref name=#12117754&gt;{{cite pmid|12117754}}&lt;/ref&gt; Microarray transcriptomes typically fall into one of a two broad categories: high density short probe arrays or low density spotted arrays. 

Spotted low-density arrays typically feature picolitre drops of a range of purified cDNAs arrayed on the surface of a glass slide. The probes are longer than those of high density arrays and typically lack the transcript resolution of high-density arrays. Spotted arrays use a unique flurophore (cy3 or cy5) on a test and a control sample, and the ratio of fluorescence is used to provide a quantitative measure of changes in abundance. High-density arrays use single channel detection and each sample is hybridised and detected individually.

High density arrays were popularised by the Affymetrix genechip array, where each transcript is quantified by several short 25-mer probes that together assay one gene. Transcript presence may be recorded with 2-channel or single-channel detection of fluorescent tags. 

Nimblegen arrays are a high-density array produced by a maskless-photochemistry method, which permits flexible manufacture of arrays in small or large numbers. These arrays have 100,000s of 45 to 85-mer probes and are hybridised with a one-colour labelled sample for expression analysis.&lt;ref name=#16075461&gt;{{cite pmid|16075461}}&lt;/ref&gt; Some designs incorporated up to 12 independent arrays per slide.

===RNA-Seq===
====Principles and advances====
RNA-Seq refers to the combination of a high-throughput sequencing methodology with a fast-read alignment computational method to capture and organise transcripts present in an RNA extract.&lt;ref name=#19015660&gt;{{cite pmid|19015660}}&lt;/ref&gt; The nucleotide sequences generated are typically around 100 bp in length, but can range from 30 bp to over 1000 bp, depending on the sequencing method used. RNA-Seq leverages deep sampling of the transcriptome with many short fragments from a transcriptome to allow computational reconstruction of the original RNA transcript by aligning reads to a reference genome or to each other (de novo assembly). RNA-Seq may be used to identify genes within a genome, or identify which genes are active at a particular point in time, read counts can be used to accurately model the relative gene expression level. Since the first descriptions in 2006 and 2008,&lt;ref name=#18451266&gt;{{cite pmid|18451266}}&lt;/ref&gt;.&lt;ref name=#17010196&gt;{{cite pmid|17010196}}&lt;/ref&gt; RNA-Seq has been rapidly adopted and by 2016 has become a common method for transcriptomics.&lt;ref name=#25633159&gt;{{cite pmid|25633159}}&lt;/ref&gt; RNA-Seq methodology is still being improved, with applications producing larger number of reads, or read lengths over 10,000 bp or more.&lt;ref&gt;doi:10.1126/science.opms.p1500095&lt;/ref&gt;

====Methods====

== Comparison of contemporary methods ===

===Validation===
[truncated: 16,447,747 more chars]
